# Supplementary material for: Extra‐pair paternity in birds
Source: Mol Ecol. 2019 Oct 31;28(22):4864–82. doi: 10.1111/mec.15259 (PMC6899757; doi:10.1111/mec.15259)
Supplement: Supplementary file 7 [file MEC-28-4864-s007.txt]

CommonName	Scientific	SpeciesID	Subspp	TipLabel	BLFamilyLatin	IOCOrder	Excluded	Reasonforexclusion	Nind	Nepy	EPP	Nbr	Nepbr	EPBr	Reference	StudyID	OverlapInd	OverlapBr	BrSystem	PopulationID	NS	EW	DecDegLat	DecDegLatApprox	DecDegreesLong	DecDegLongApprox	TempSD	RainCV	Habitat	forest_reed
Alpine accentor	Prunella collaris	262	NA	Prunella_collaris	Prunellidae	PASSERIFORMES	No	NA	110	0	0	38	0	0	Hartley et al. (1995)	203	No	No	2	384	N	E	42.96666667	42.96666667	1.583333333	1.583333333	NA	NA	14	NA
Alpine accentor	Prunella collaris	262	NA	Prunella_collaris	Prunellidae	PASSERIFORMES	No	NA	NA	NA	NA	5	3	60	Heer 1996	211	No	No	2	383	N	E	46.2	46.2	7.633333333	7.633333333	NA	NA	14	NA
dunnock	Prunella modularis	263	NA	Prunella_modularis	Prunellidae	PASSERIFORMES	No	NA	133	1	0.8	45	1	2.2	Burke et al. (1989)	70	No	No	1,2,3	386	N	E	52.18333333	52.18333333	0.116666667	0.116666667	NA	NA	1,6,8,9	0
dunnock	Prunella modularis	263	NA	Prunella_modularis	Prunellidae	PASSERIFORMES	No	NA	288	49	17	98	26	26.5	Santos et al 2015	453	No	No	1,2	385	S	E	-45.86666667	-45.86666667	170.5	170.5	NA	NA	1,6,8,9	0
Antarctic petrel	Thalassoica antarctica	314	NA	Thalassoica_antarctica	Procellariidae	PROCELLARIIFORMES	No	NA	41	3	7.3	41	3	7.3	Lorentsen et al. (2000)	323	No	No	1	461	S	E	-71.88333333	-71.88333333	5.166666667	5.166666667	NA	NA	NA	NA
black-browed albatross	Thalassarche melanophrys	313	NA	Thalassarche_melanophrys	Diomedeidae	PROCELLARIIFORMES	No	NA	87	5	5.7	90	5	5.6	Burg & Croxall 2006	69	No	No	1	460	S	W	-54	-54	-38	-38	NA	NA	NA	NA
Cory's shearwater	Calonectris diomedea	52	NA	Calonectris_diomedea	Procellariidae	PROCELLARIIFORMES	No	NA	69	8	11.6	44	8	18.2	Bried et al 2010	57	No	No	1	63	N	W	36.91666667	36.91666667	-25.16666667	-25.16666667	NA	NA	NA	NA
Cory's shearwater	Calonectris diomedea	52	NA	Calonectris_diomedea	Procellariidae	PROCELLARIIFORMES	No	NA	34	0	0	22	0	0	Rabouam et al 2000	419	No	No	1	64	N	E	NA	42	NA	9	NA	NA	NA	NA
Cory's shearwater	Calonectris diomedea	52	NA	Calonectris_diomedea	Procellariidae	PROCELLARIIFORMES	No	NA	46	0	0	29	0	0	Swatschek et al. (1994)	491	No	No	1	65	N	E	NA	35	NA	24	NA	NA	NA	NA
grey-headed albatross	Thalassarche chrysostoma	312	NA	Thalassarche_chrysostoma	Diomedeidae	PROCELLARIIFORMES	No	NA	83	6	7.2	90	6	6.7	Burg & Croxall 2006	69	No	No	1	459	S	W	-54	-54	-38	-38	NA	NA	NA	NA
Leach's storm-petrel	Oceanodroma leucorhoa	204	NA	Oceanodroma_leucorhoa	Hydrobatidae	PROCELLARIIFORMES	No	NA	42	0	0	42	0	0	Mauck et al. (1995)	344	No	No	1	278	N	W	44.58333333	44.58333333	-66.76666667	-66.76666667	NA	NA	NA	NA
Northern fulmar	Fulmarus glacialis	140	NA	Fulmarus_glacialis	Procellariidae	PROCELLARIIFORMES	No	NA	28	0	0	28	0	0	Hunter et al. (1992)	231	No	No	1	185	N	W	59.53333333	59.53333333	-1.616666667	-1.616666667	NA	NA	NA	NA
short-tailed shearwater	Puffinus tenuirostris	266	NA	Puffinus_tenuirostris	Procellariidae	PROCELLARIIFORMES	No	NA	83	9	10.8	83	9	10.8	Austin & Parkin (1996)	23	No	No	1	390	S	E	NA	-43.1	NA	147.4166667	229.688334	16.92906325	NA	NA
shy albatross	Thalassarche cauta	311	NA	Thalassarche_cauta	Diomedeidae	PROCELLARIIFORMES	No	NA	29	2	6.9	29	2	6.9	Abbott et al 2006	4	No	No	1	458	S	E	-40.38333333	-40.38333333	144.65	144.65	229.688334	16.92906325	NA	NA
thin-billed prion	Pachyptila belcheri	209	NA	Pachyptila_belcheri	Procellariidae	PROCELLARIIFORMES	No	NA	34	7	20.6	34	7	20.6	Quillfeldt et al. (2012)	416	No	No	1	284	S	W	-51.71666667	-51.71666667	-61.28333333	-61.28333333	NA	NA	NA	NA
wandering albatross	Diomedea exulans	108	NA	Diomedea_exulans	Diomedeidae	PROCELLARIIFORMES	No	NA	104	14	13.5	147	16	10.9	Burg & Croxall 2006	69	No	No	1	134	S	W	-54	-54	-38	-38	NA	NA	NA	NA
wandering albatross	Diomedea exulans	108	NA	Diomedea_exulans	Diomedeidae	PROCELLARIIFORMES	No	NA	247	45	18.2	247	45	18.2	Jones et al 2012	251	No	No	1	133	S	E	-46.86666667	-46.86666667	37.68333333	37.68333333	NA	NA	NA	NA
wandering albatross	Diomedea exulans	108	NA	Diomedea_exulans	Diomedeidae	PROCELLARIIFORMES	No	NA	50	6	12	50	6	12	Jouventin et al 2007	252	No	No	1	131	S	E	-46.41666667	-46.41666667	51.75	51.75	NA	NA	NA	NA
wandering albatross	Diomedea exulans	108	NA	Diomedea_exulans	Diomedeidae	PROCELLARIIFORMES	No	NA	24	2	8.3	24	2	8.3	Jouventin et al 2007	252	No	No	1	132	S	E	-49.25	-49.25	69.53333333	69.53333333	NA	NA	NA	NA
waved albatross	Phoebastria irrorata	240	NA	Phoebastria_irrorata	Diomedeidae	PROCELLARIIFORMES	No	NA	16	4	25	16	4	25	Huyvaert et al. (2000)	233	No	No	1	355	S	W	-1.383333333	-1.383333333	-89.61666667	-89.61666667	NA	NA	NA	NA
waved albatross	Phoebastria irrorata	240	NA	Phoebastria_irrorata	Diomedeidae	PROCELLARIIFORMES	No	NA	154	26	16.9	154	26	16.9	Huyvaert et al. (2006)	234	No	No	1	355	S	W	-1.383333333	-1.383333333	-89.61666667	-89.61666667	NA	NA	NA	NA
Wilson's storm-petrel	Oceanites oceanicus	203	NA	Oceanites_oceanicus	Hydrobatidae	PROCELLARIIFORMES	No	NA	63	0	0	63	0	0	Quillfeldt et al. (2001)	415	No	No	1	277	S	W	NA	-51.716519	NA	-61.2858	NA	NA	NA	NA
black-crowned antshrike	Thamnophilus atrinucha	315	NA	Thamnophilus_atrinucha	Thamnophilidae	PASSERIFORMES	No	NA	89	3	3.4	50	2	4	Tarwater et al 2013	494	No	No	1	462	N	W	NA	9.216666667	NA	-79.65	NA	NA	8	0
dusky antbird	Cercomacra tyrannina	67	NA	Cercomacra_tyrannina	Thamnophilidae	PASSERIFORMES	No	NA	15	0	0	9	0	0	Fleischer et al. (1997)	153	No	No	1	82	N	W	9.116666667	9.116666667	-79.7	-79.7	NA	NA	7,8	0
grey-crowned babbler	Pomatostomus temporalis	256	NA	Pomatostomus_temporalis	Pomatostomidae	PASSERIFORMES	No	NA	112	21	18.8	56	15	26.8	Blackmore & heinsohn 2008	47	No	No	4	376	S	E	-30.88333333	-30.88333333	14.5	14.5	NA	NA	1,2,8,9	0
New Zealand robin	Petroica australis	228	australis	Petroica_australis	Petroicidae	PASSERIFORMES	No	NA	62	0	0	37	0	0	Ardern et al. (1997)	19	No	No	1	341	S	E	-41.08333333	-41.08333333	174.2666667	174.2666667	NA	NA	6,8,9	0
New Zealand robin	Petroica australis	228	NA	Petroica_australis	Petroicidae	PASSERIFORMES	No	NA	198	1	0.5	54	1	1.9	Taylor et al 2008	496	No	No	1	340	S	E	NA	-45	NA	168	NA	NA	6,8,9	0
red-capped robin	Petroica goodenovii	229	NA	Petroica_goodenovii	Petroicidae	PASSERIFORMES	No	NA	240	53	22.1	NA	NA	37	Dowling & Mulder 2006	122	No	No	1	342	S	E	-36.16666667	-36.16666667	144.2166667	144.2166667	NA	NA	1,6	0
purple-crowned fairy-wren	Malurus coronatus	181	NA	Malurus_coronatus	Maluridae	PASSERIFORMES	No	NA	509	29	5.7	217	15	6.9	Kingma et al 2013	266	No	No	4	244	S	E	-17.51666667	-17.51666667	126.1	126.1	NA	NA	7,2,4	NA
red-backed fairy-wren	Malurus melanocephalus	184	NA	Malurus_melanocephalus	Maluridae	PASSERIFORMES	Yes	experimental	186	88	47.3	73	44	60.3	Baldassare et al 2016	27	No	No	4	251	S	E	-27.26666667	-27.26666667	152.85	152.85	NA	NA	1,2,4	0
red-backed fairy-wren	Malurus melanocephalus	184	NA	Malurus_melanocephalus	Maluridae	PASSERIFORMES	No	NA	673	362	53.8	231	158	68.4	Varian-Ramos et al 2012 (incl data Webster et al 2008)	515	No	No	4	250	S	E	-17.36666667	-17.36666667	125.75	125.75	NA	NA	1,2,4	0
red-winged fairy-wren	Malurus elegans	183	NA	Malurus_elegans	Maluridae	PASSERIFORMES	No	NA	261	148	56.7	118	83	70.3	Brouwer et al. 2011	62	Yes	No	4	249	S	E	-34.35	-34.35	116.0166667	116.0166667	NA	NA	8,10, 6	NA
red-winged fairy-wren	Malurus elegans	183	NA	Malurus_elegans	Maluridae	PASSERIFORMES	No	NA	932	526	56.4	NA	NA	NA	Brouwer et al. 2014	63	No	No	4	249	S	E	-34.35	-34.35	116.0166667	116.0166667	NA	NA	8,10, 6	NA
red-winged fairy-wren	Malurus elegans	183	NA	Malurus_elegans	Maluridae	PASSERIFORMES	No	NA	47	32	68.1	NA	NA	NA	Brouwer et al. 2014	63	No	No	4	249	S	E	-34.35	-34.35	116.0166667	116.0166667	NA	NA	8,10, 6	NA
southern emu-wren	Stipiturus malachurus	294	NA	Stipiturus_malachurus	Maluridae	PASSERIFORMES	No	NA	50	6	12	27	4	14.8	Maguire & Mulder 2008	332	No	No	4	430	S	E	-38.38333333	-38.38333333	141.6	141.6	NA	NA	10,12	NA
splendid fairy-wren	Malurus splendens	185	NA	Malurus_splendens	Maluridae	PASSERIFORMES	No	NA	386	163	42.2	159	88	55.3	Webster et al 2004	531	No	No	4	252	S	E	NA	-34.33333333	NA	139.0333333	NA	NA	1,6,8	0
superb fairy-wren	Malurus cyaneus	182	NA	Malurus_cyaneus	Maluridae	PASSERIFORMES	No	NA	44	18	40.9	17	9	52.9	Bain et al 2014	26	No	No	4	247	S	E	-36.78333333	-36.78333333	145.8	145.8	NA	NA	6,8,9	0
superb fairy-wren	Malurus cyaneus	182	NA	Malurus_cyaneus	Maluridae	PASSERIFORMES	No	NA	70	41	58.6	31	21	67.7	Bain et al 2014	26	No	No	4	248	S	E	-38.01666667	-38.01666667	144.4	144.4	NA	NA	6,8,9	0
superb fairy-wren	Malurus cyaneus	182	NA	Malurus_cyaneus	Maluridae	PASSERIFORMES	No	NA	2852	2048	71.8	NA	NA	NA	Cockburn & Double 2008	90	No	No	4	245	S	E	NA	-35.26666667	NA	149.1	NA	NA	6,8,9	0
superb fairy-wren	Malurus cyaneus	182	NA	Malurus_cyaneus	Maluridae	PASSERIFORMES	No	NA	27	18	66.7	12	10	83.3	Colombelli-Negrel et al 2009	91	No	No	4	246	S	E	-35.61666667	-35.61666667	138.0333333	138.0333333	NA	NA	6,8,9	0
superb fairy-wren	Malurus cyaneus	182	NA	Malurus_cyaneus	Maluridae	PASSERIFORMES	No	NA	NA	NA	NA	414	NA	NA	Double & Cockburn (2000)	119	Yes	Yes	4	245	S	E	-35.26666667	-35.26666667	NA	149.1	NA	NA	6,8,9	0
superb fairy-wren	Malurus cyaneus	182	NA	Malurus_cyaneus	Maluridae	PASSERIFORMES	No	NA	1895	1151	60.7	NA	NA	NA	Double & Cockburn (2003)	120	Yes	Yes	4	245	S	E	NA	-35.26666667	NA	149.1	NA	NA	6,8,9	0
superb fairy-wren	Malurus cyaneus	182	NA	Malurus_elegans	Maluridae	PASSERIFORMES	No	NA	114	79	69.3	35	29	82.9	Dunn & Cockburn 1996	125	Yes	Yes	4	245	S	E	NA	-35.26666667	NA	149.1	NA	NA	6,8,9	0
superb fairy-wren	Malurus cyaneus	182	NA	Malurus_cyaneus	Maluridae	PASSERIFORMES	No	NA	309	192	62.1	NA	NA	NA	Dunn & Cockburn 1999	126	Yes	Yes	4	245	S	E	NA	-35.26666667	NA	149.1	NA	NA	6,8,9	0
superb fairy-wren	Malurus cyaneus	182	NA	Malurus_cyaneus	Maluridae	PASSERIFORMES	No	NA	181	138	76.2	40	38	95	Mulder et al 1994	373	Yes	No	4	245	S	E	NA	-35.26666667	NA	149.1	NA	NA	6,8,9	0
vinous-throated parrotbills	Paradoxornis webbianus	211	NA	Paradoxornis_webbianus	Timaliidae	PASSERIFORMES	No	NA	246	19	7.7	50	13	26	Lee 2012, Lee et al 2009	299	No	No	1	286	N	E	37.53333333	37.53333333	127.0333333	127.0333333	NA	NA	6,11,12,9	NA
barn owl	Tyto alba	334	NA	Tyto_alba	Tytonidae	STRIGIFORMES	No	NA	455	6	1.3	95	2	2.1	Henry et al 2013	215	No	No	1	487	N	E	46.81666667	46.81666667	6.95	6.95	NA	NA	NA	NA
barn owl	Tyto alba	334	NA	Tyto_alba	Tytonidae	STRIGIFORMES	No	NA	211	1	0.5	54	1	1.9	Roulin et al 2004	442	Yes	Yes	1	487	N	E	46.81666667	46.81666667	6.933333333	6.933333333	NA	NA	NA	NA
bearded tit	Panurus biarmicus	210	NA	Panurus_biarmicus	Timaliidae	PASSERIFORMES	No	NA	187	27	14.4	44	13	29.5	Hoi & Hoi-Leitner (1997)	223	No	No	1	285	N	E	47.93333333	47.93333333	16.75	16.75	NA	NA	11,12	1
white-fronted bee-eater	Merops bullockoides	193	NA	Merops_bullockoides	Meropidae	CORACIIFORMES	Yes	allozymes	NA	NA	NA	NA	NA	NA	NA	NA	NA	NA	NA	NA	NA	NA	NA	NA	NA	NA	NA	NA	NA	NA
New Zealand hihi	Notiomystis cincta	202	NA	Notiomystis_cincta	Meliphagidae	PASSERIFORMES	No	NA	1538	1046	68	485	431	88.9	Brekke et al 2013	55	No	No	1	274	S	E	-36.6	-36.6	174.8833333	174.8833333	NA	NA	8	0
New Zealand hihi	Notiomystis cincta	202	NA	Notiomystis_cincta	Meliphagidae	PASSERIFORMES	No	NA	188	89	47.3	61	50	82	Castro et al 2004	79	No	No	1	275	S	E	-38.08333333	-38.08333333	176.2833333	176.2833333	NA	NA	8	0
New Zealand hihi	Notiomystis cincta	202	NA	Notiomystis_cincta	Meliphagidae	PASSERIFORMES	No	NA	34	12	35.3	10	8	80	Ewen et al. (1999)	147	No	No	1	274	S	E	-36.6	-36.6	174.8833333	174.8833333	NA	NA	8	0
Saddleback	Philesturnus carunculatus	237	NA	Philesturnus_carunculatus	Callaeatidae	PASSERIFORMES	No	NA	202	0	0	39	0	0	Taylor et al 2008	496	No	No	1	351	S	E	NA	-46.9	NA	168.1	NA	NA	8	0
California towhee	Pipilo crissalis	249	crissalis	Pipilo_crissalis	Emberizidae	PASSERIFORMES	Yes	experimental	81	21	25.9	31	13	41.9	Benedict 2008	37	No	No	1	369	N	W	NA	36.36666667	NA	-121.05	NA	NA	6,9	NA
corn bunting	Miliaria calandra	194	NA	Miliaria_calandra	Emberizidae	PASSERIFORMES	No	NA	44	2	4.5	15	1	6.7	Hartley et al. (1993)	202	No	No	1	263	N	W	57.61666667	57.61666667	-7.5	-7.5	NA	NA	4,14,9,10	NA
dark-eyed junco	Junco hyemalis	162	thurberi	Junco_hyemalis	Emberizidae	PASSERIFORMES	No	NA	229	60	26.2	89	NA	NA	Atwell et al 2014	21	No	No	1	223	N	W	32.86666667	32.86666667	-117.0166667	-117.0166667	NA	NA	1,8,9	0
dark-eyed junco	Junco hyemalis	162	thurberi	Junco_hyemalis	Emberizidae	PASSERIFORMES	No	NA	124	45	36.3	40	NA	NA	Atwell et al 2014	21	No	No	1	222	N	W	32.86666667	32.86666667	-116.0333333	-116.0333333	NA	NA	1,8,9	0
dark-eyed junco	Junco hyemalis	162	NA	Junco_hyemalis	Emberizidae	PASSERIFORMES	No	NA	NA	NA	NA	41	18	43.9	Gerlach & Ketterson 2013	170	Yes	No	1	224	N	W	37.36666667	37.36666667	-80.53333333	-80.53333333	NA	NA	1,8,9	0
dark-eyed junco	Junco hyemalis	162	NA	Junco_hyemalis	Emberizidae	PASSERIFORMES	No	NA	2148	585	27.2	NA	NA	NA	Gerlach et al 2012	171	No	No	1	224	N	W	37.36666667	37.36666667	-80.53333333	-80.53333333	NA	NA	1,8,9	0
dark-eyed junco	Junco hyemalis	162	NA	Junco_hyemalis	Emberizidae	PASSERIFORMES	No	NA	187	53	28.3	38	13	34.2	Ketterson et al 1997	263	Yes	No	1	224	N	W	37.36666667	37.36666667	-80.53333333	-80.53333333	NA	NA	1,8,9	0
dark-eyed junco	Junco hyemalis	162	NA	Junco_hyemalis	Emberizidae	PASSERIFORMES	Yes	experimental	233	69	29.6	NA	NA	NA	Mc-Glothlin et al. 2010	350	Yes	No	1	224	N	W	37.36666667	37.36666667	-80.53333333	-80.53333333	NA	NA	1,8,9	0
field sparrow	Spizella pusilla	291	NA	Spizella_pusilla	Emberizidae	PASSERIFORMES	Yes	non-peer reviewed	1051	9	0.9	338	4	1.2	Carey et al. 2008, data from Bonier et al 2008	76	No	No	1	426	N	W	NA	41.43333333	NA	-75.56666667	NA	NA	1,6,9	0
field sparrow	Spizella pusilla	291	NA	Spizella_pusilla	Emberizidae	PASSERIFORMES	No	NA	308	30	9.7	80	32	40	Celis-Murillo et al 2017	80	No	No	1	425	N	W	40.2	40.2	-87.71666667	-87.71666667	NA	NA	1,6,9	0
lark bunting	Calamospiza melanocorys	45	NA	Calamospiza_melanocorys	Emberizidae	PASSERIFORMES	No	NA	455	114	25.1	153	80	52.3	Chaine and Lyon 2008; Bonier et al 2014	81	No	No	1	56	N	W	NA	41.35	NA	-104.0833333	NA	NA	4,6,9	NA
reed bunting	Emberiza schoeniclus	115	NA	Emberiza_schoeniclus	Emberizidae	PASSERIFORMES	No	NA	473	241	51	121	89	73.6	Bouwman et al 2006	53	No	No	1	143	N	E	51.75	51.75	4.75	4.75	NA	NA	12	1
reed bunting	Emberiza schoeniclus	115	NA	Emberiza_schoeniclus	Emberizidae	PASSERIFORMES	No	NA	216	118	54.6	58	50	86.2	Dixon et al. (1994)	117	No	No	1	144	N	W	52.13333333	52.13333333	-1.133333333	-1.133333333	NA	NA	12	1
reed bunting	Emberiza schoeniclus	115	NA	Emberiza_schoeniclus	Emberizidae	PASSERIFORMES	No	NA	332	98	29.5	72	39	54.2	Kleven & Lifjeld 2005	269	No	No	1	145	N	E	61.41666667	61.41666667	8.866666667	8.866666667	NA	NA	12	1
reed bunting	Emberiza schoeniclus	115	NA	Emberiza_schoeniclus	Emberizidae	PASSERIFORMES	No	NA	669	248	37.1	181	102	56.4	Mayer & Pasinelli 2013	346	No	No	1	142	N	E	47	47	8	8	NA	NA	12	1
reed bunting	Emberiza schoeniclus	115	NA	Emberiza_schoeniclus	Emberizidae	PASSERIFORMES	No	NA	835	315	37.7	213	134	62.9	Suter et al 2007	488	No	No	1	141	N	E	46.9	46.9	6.933333333	6.933333333	NA	NA	12	1
reed bunting	Emberiza schoeniclus	115	NA	Emberiza_schoeniclus	Emberizidae	PASSERIFORMES	No	NA	529	206	38.9	132	84	63.6	Suter et al 2009	489	Yes	Yes	1	141	N	E	46.9	46.9	6.933333333	6.933333333	NA	NA	12	1
rufous-collared sparrow	Zonotrichia capensis	348	NA	Zonotrichia_capensis	Emberizidae	PASSERIFORMES	No	NA	24	10	41.7	11	7	63.6	Eikenaar et al (2013)	136	No	No	1	502	S	W	-0.35	-0.35	-78.15	-78.15	NA	NA	6,3,9	NA
rufous-collared sparrow	Zonotrichia capensis	348	NA	Zonotrichia_capensis	Emberizidae	PASSERIFORMES	No	NA	23	12	52.2	10	6	60	Eikenaar et al (2013)	136	No	No	1	503	S	W	-0.116666667	-0.116666667	-77.91666667	-77.91666667	NA	NA	6,3,9	NA
saltmarsh sparrow	Ammodramus caudacutus	23	NA	Ammodramus_caudacutus	Emberizidae	PASSERIFORMES	No	NA	204	NA	NA	60	57	95	Hill et al (2010)	218	No	No	5	32	N	W	NA	41	NA	-72	NA	NA	12	1
savannah sparrow	Passerculus sandwichensis	223	NA	Passerculus_sandwichensis	Emberizidae	PASSERIFORMES	No	NA	160	37	23.1	42	18	42.9	Freeman-Gallant (1996)	160	No	No	1	334	N	W	44.58333333	44.58333333	-66.76666667	-66.76666667	NA	NA	4,14,9	NA
savannah sparrow	Passerculus sandwichensis	223	NA	Passerculus_sandwichensis	Emberizidae	PASSERIFORMES	No	NA	145	69	47.6	43	28	65.1	Freeman-Gallant et al 2003	161	No	No	1	334	N	W	44.58333333	44.58333333	-66.76666667	-66.76666667	NA	NA	4,14,9	NA
savannah sparrow	Passerculus sandwichensis	223	NA	Passerculus_sandwichensis	Emberizidae	PASSERIFORMES	No	NA	411	194	47.2	116	79	68.1	Freeman-Gallant et al 2005	162	No	No	1	334	N	W	44.58333333	44.58333333	-66.76666667	-66.76666667	NA	NA	4,14,9	NA
savannah sparrow	Passerculus sandwichensis	223	NA	Passerculus_sandwichensis	Emberizidae	PASSERIFORMES	No	NA	191	103	53.9	77	55	71.4	Perlut et al 2008	397	No	No	1	335	N	W	NA	44	NA	-72	NA	NA	4,14,9	NA
savannah sparrow	Passerculus sandwichensis	223	NA	Passerculus_sandwichensis	Emberizidae	PASSERIFORMES	No	NA	NA	NA	47	13	9	69.2	Perlut et al 2012	398	Yes	Yes	1	335	N	W	NA	44	NA	-72	NA	NA	4,14,9	NA
seaside sparrow	Ammodramus maritimus	24	NA	Ammodramus_maritimus	Emberizidae	PASSERIFORMES	No	NA	47	5	10.6	18	3	16.7	Hill and Post 2005	217	No	No	1	33	N	W	32.76666667	32.76666667	-79.98333333	-79.98333333	NA	NA	12	1
song sparrow	Melospiza melodia	192	NA	Melospiza_melodia	Emberizidae	PASSERIFORMES	Yes	non-peer reviewed	NA	NA	NA	NA	NA	NA	Ames, C. E. (2009). Extra-pair mate choice in the song sparrow (Melospiza melodia). Masters Thesis, Simon Fraser University.	12	No	No	1	NA	NA	NA	NA	NA	NA	NA	NA	NA	1,3	0
song sparrow	Melospiza melodia	192	NA	Melospiza_melodia	Emberizidae	PASSERIFORMES	No	NA	191	45	23.6	72	26	36.1	Hill et al. 2011	220	No	No	1	261	N	W	NA	47.65	NA	-122.0333333	NA	NA	1,3	0
song sparrow	Melospiza melodia	192	NA	Melospiza_melodia	Emberizidae	PASSERIFORMES	Yes	non-peer reviewed	NA	NA	NA	NA	NA	NA	Hill, C. (1999) Song and extrapair mate choice in song sparrow. PhD Thesis, University of Washington.	221	No	No	1	NA	NA	NA	NA	NA	NA	NA	NA	NA	1,3	0
song sparrow	Melospiza melodia	192	melodia	Melospiza_melodia	Emberizidae	PASSERIFORMES	No	NA	38	4	10.5	10	3	30	Major and Barber 2004	334	No	No	1	260	N	W	44.75	44.75	-63.68333333	-63.68333333	NA	NA	1,3	0
song sparrow	Melospiza melodia	192	NA	Melospiza_melodia	Emberizidae	PASSERIFORMES	No	NA	2667	753	28.2	NA	NA	NA	Reid et al 2014	423	Yes	No	1	262	N	W	NA	48.63333333	NA	-123.0166667	NA	NA	1,3	0
song sparrow	Melospiza melodia	192	NA	Melospiza_melodia	Emberizidae	PASSERIFORMES	No	NA	2705	770	28.5	966	NA	NA	Reid et al 2014b	424	No	No	1	262	N	W	NA	48.63333333	NA	-123.0166667	NA	NA	1,3	0
song sparrow	Melospiza melodia	192	NA	Melospiza_melodia	Emberizidae	PASSERIFORMES	No	NA	2207	627	28.4	811	355	43.8	Sardell et al 2010; Leibrige et al 2013, Reid et al 2011	455	Yes	No	1	262	N	W	NA	48.63333333	NA	-123.0166667	NA	NA	1,3	0
spotted towhee	Pipilo maculatus	361	NA	Pipilo_maculatus	Emberizidae	PASSERIFORMES	No	NA	575	151	26.3	228	101	44.3	Bartos Smith et al 2016	574	No	No	1	524	N	W	NA	45.5	NA	-122.6833333	NA	NA	6,7,8	0
swamp sparrow	Melospiza georgiana	191	nigrescens	Melospiza_georgiana	Emberizidae	PASSERIFORMES	No	NA	201	42	20.9	54	21	38.9	Olsen et al. 2008	386	No	No	1	258	N	W	39.3	39.3	-75.5	-75.5	NA	NA	1,12	0
swamp sparrow	Melospiza georgiana	191	georgiana	Melospiza_georgiana	Emberizidae	PASSERIFORMES	No	NA	149	31	20.8	59	26	44.1	Olsen et al. 2008	386	No	No	1	259	N	W	39.6	39.6	-79.3	-79.3	NA	NA	1,12	0
white-crowned sparrow	Zonotrichia leucophrys	349	NA	Zonotrichia_leucophrys	Emberizidae	PASSERIFORMES	No	NA	68	32	47.1	28	18	64.3	Bonier et al. 2007; Bonier et al 2014 suppl	51	No	No	1	506	N	W	48.01666667	48.01666667	-122.05	-122.05	NA	NA	1,6,9	0
white-crowned sparrow	Zonotrichia leucophrys	349	NA	Zonotrichia_leucophrys	Emberizidae	PASSERIFORMES	No	NA	342	141	41.2	96	43	44.8	MacDougall-Shackleton et al.2002	329	No	No	1	504	N	W	NA	38.56666667	NA	-119.0333333	NA	NA	1,6,9	0
white-crowned sparrow	Zonotrichia leucophrys	349	NA	Zonotrichia_leucophrys	Emberizidae	PASSERIFORMES	No	NA	189	55	29.1	62	24	38.7	Poesel et al 2011	407	No	No	1	505	N	W	NA	43.16666667	NA	-124.406	NA	NA	1,6,9	0
white-crowned sparrow	Zonotrichia leucophrys	349	NA	Zonotrichia_leucophrys	Emberizidae	PASSERIFORMES	Yes	allozymes	NA	NA	NA	NA	NA	NA	Sherman & Morton 1988	471	No	No	1	504	N	W	NA	38.56666667	NA	-119.0333333	NA	NA	1,6,9	0
white-throated sparrow	Zonotrichia albicollis	347	NA	Zonotrichia_albicollis	Emberizidae	PASSERIFORMES	No	NA	1183	182	15.4	379	101	26.6	Grunst et al 2017	190	No	No	1	501	N	W	44.15	44.15	-74.78	-74.78	NA	NA	8,9	0
white-throated sparrow	Zonotrichia albicollis	347	NA	Zonotrichia_albicollis	Emberizidae	PASSERIFORMES	No	NA	89	16	18	32	10	31.3	Tuttle 2003	504	No	No	1	501	N	W	44.15	44.15	-74.78	-74.78	NA	NA	8,9	0
yellowhammer	Emberiza citrinella	114	NA	Emberiza_citrinella	Emberizidae	PASSERIFORMES	No	NA	123	46	37.4	32	22	68.8	Sundberg & Dixon (1996)	487	No	No	1	140	N	E	59.9	59.9	17.53333333	17.53333333	NA	NA	1,6,10,9	0
blue grosbeak	Passerina caerulea	224	NA	Passerina_caerulea	Emberizidae	PASSERIFORMES	No	NA	55	29	52.7	20	14	70	Estep et al 2005	142	No	No	1	336	N	W	NA	32.6	NA	-85.3	NA	NA	8,9,6	0
dickcissel	Spiza americana	290	NA	Spiza_americana	Cardinalidae	PASSERIFORMES	No	NA	218	84	38.5	92	48	52.2	Sousa & Westneat 2013	476	No	No	1	424	N	W	39.08333333	39.08333333	-96.58333333	-96.58333333	NA	NA	4	NA
indigo bunting	Passerina cyanea	225	NA	Passerina_cyanea	Emberizidae	PASSERIFORMES	No	NA	63	22	34.9	25	12	48	Westneat (1990)	535	No	No	1	337	N	W	NA	35.88333333	NA	-79.01666667	NA	NA	1,9	0
Northern cardinal	Cardinalis cardinalis	56	NA	Cardinalis_cardinalis	Cardinalidae	PASSERIFORMES	No	NA	37	5	13.5	19	3	15.8	Ritchison et al. (1994)	436	No	No	1	69	N	W	37.65	37.65	-84.11666667	-84.11666667	NA	NA	1,8,6	0
red-throated ant-tanager	Habia fuscicauda	151	NA	Habia_fuscicauda	Cardinalidae	PASSERIFORMES	No	NA	41	17	41.5	19	10	52.6	Chiver et al 2015	85	No	No	1	197	N	W	9	9.08	-79.65	-79	NA	NA	6,8	0
scarlet tanager	Piranga olivacea	250	NA	Piranga_olivacea	Cardinalidae	PASSERIFORMES	No	NA	54	9	16.7	17	5	29.4	Klatt et al 2008	267	No	No	1	370	N	W	41.76666667	41.76666667	-79.93333333	-79.93333333	NA	NA	1,8,9	0
European robin	Erithacus rubecula	119	NA	Erithacus_rubecula	Muscicapidae	PASSERIFORMES	Yes	non-peer reviewed	NA	NA	NA	NA	NA	NA	NA	NA	No	No	NA	150	NA	NA	NA	NA	NA	NA	NA	NA	1,8,9,3	0
black redstart	Phoenicurus ochruros	241	NA	Phoenicurus_ochruros	Muscicapidae	PASSERIFORMES	No	NA	222	64	28.8	53	16	30.2	Villavicencio et al 2014	521	No	No	1	356	N	E	47.96666667	47.96666667	11.23333333	11.23333333	NA	NA	3,9	NA
bluethroat	Luscinia svecica	180	svecica	Luscinia_svecica	Muscicapidae	PASSERIFORMES	No	NA	1032	267	25.9	188	94	50	Foss�y et al 2008	2	Yes	Yes	1	243	N	E	62.41666667	62.41666667	8.866666667	8.866666667	NA	NA	6,7,3,11,12	NA
bluethroat	Luscinia svecica	180	svecica	Luscinia_svecica	Muscicapidae	PASSERIFORMES	No	NA	1568	412	26.3	245	117	47.8	Johnsen & Lifjeld 2003	241	No	No	1	243	N	E	62.41666667	62.41666667	8.866666667	8.866666667	NA	NA	6,7,3,11,12	NA
bluethroat	Luscinia svecica	180	svecica	Luscinia_svecica	Muscicapidae	PASSERIFORMES	No	NA	162	49	30.2	31	18	58.1	Johnsen et al 1998	242	Yes	Yes	1	243	N	E	62.41666667	62.41666667	8.866666667	8.866666667	NA	NA	6,7,3,11,12	NA
bluethroat	Luscinia svecica	180	svecica	Luscinia_svecica	Muscicapidae	PASSERIFORMES	No	NA	479	133	27.8	86	51	59.3	Johnsen et al 2000	243	Yes	Yes	1	243	N	E	62.41666667	62.41666667	8.866666667	8.866666667	NA	NA	6,7,3,11,12	NA
bluethroat	Luscinia svecica	180	svecica	Luscinia_svecica	Muscicapidae	PASSERIFORMES	No	NA	721	209	29	136	64	47.1	Johnsen et al 2001	244	Yes	Yes	1	243	N	E	62.41666667	62.41666667	8.866666667	8.866666667	NA	NA	6,7,3,11,12	NA
bluethroat	Luscinia svecica	180	svecica	Luscinia_svecica	Muscicapidae	PASSERIFORMES	No	NA	142	23	16.2	25	11	44	Johnsen et al 2008	246	Yes	Yes	1	243	N	E	62.41666667	62.41666667	8.866666667	8.866666667	NA	NA	6,7,3,11,12	NA
bluethroat	Luscinia svecica	180	svecica	Luscinia_svecica	Muscicapidae	PASSERIFORMES	No	NA	183	47	25.7	33	18	54.5	Johnsen et al 2012	247	No	No	1	243	N	E	62.41666667	62.41666667	8.866666667	8.866666667	NA	NA	6,7,3,11,12	NA
bluethroat	Luscinia svecica	180	svecica	Luscinia_svecica	Muscicapidae	PASSERIFORMES	No	NA	150	30	20	31	11	35.5	Krokene et al. (1996)	283	Yes	Yes	1	243	N	E	62.41666667	62.41666667	8.866666667	8.866666667	NA	NA	6,7,3,11,12	NA
bluethroat	Luscinia svecica	180	svecica	Luscinia_svecica	Muscicapidae	PASSERIFORMES	No	NA	162	68	42	36	23	63.9	Questiau et al 1999	414	No	No	1	242	N	W	27.33333333	27.33333333	-2.416666667	-2.416666667	NA	NA	6,7,3,11,12	NA
collared flycatcher	Ficedula albicollis	132	NA	Ficedula_albicollis	Muscicapidae	PASSERIFORMES	No	NA	800	214	26.8	135	77	57	Krist & Munclinger 2011; Edme et al 2016	280	No	No	1	166	N	E	49.53333333	49.53333333	17.06666667	17.06666667	NA	NA	1,3,8,9	0
collared flycatcher	Ficedula albicollis	132	NA	Ficedula_albicollis	Muscicapidae	PASSERIFORMES	No	NA	165	40	24.2	27	14	51.9	Krist et al 2005	281	No	No	1	166	N	E	49.53333333	49.53333333	17.06666667	17.06666667	NA	NA	1,3,8,9	0
collared flycatcher	Ficedula albicollis	132	NA	Ficedula_albicollis	Muscicapidae	PASSERIFORMES	No	NA	NA	NA	NA	45	25	55.6	Rosivall et al 2009	441	No	No	1	165	N	E	47.7	47.7	19.01666667	19.01666667	NA	NA	1,3,8,9	0
collared flycatcher	Ficedula albicollis	132	NA	Ficedula_albicollis	Muscicapidae	PASSERIFORMES	No	NA	459	71	15.5	79	26	32.9	Sheldon & Ellegren (1999)	470	No	No	1	168	N	E	57.16666667	57.16666667	18.33333333	18.33333333	NA	NA	1,3,8,9	0
collared flycatcher	Ficedula albicollis	132	NA	Ficedula_albicollis	Muscicapidae	PASSERIFORMES	No	NA	NA	NA	NA	44	6	13.6	Veen et al 2001	517	No	No	1	169	NA	NA	NA	NA	NA	NA	NA	NA	1,3,8,9	0
collared flycatcher	Ficedula albicollis	132	NA	Ficedula_albicollis	Muscicapidae	PASSERIFORMES	No	NA	482	75	15.6	78	27	34.6	Wilk et al 2008	546	No	No	1	167	N	E	50.1	50.1	20.4	20.4	NA	NA	1,3,8,9	0
common nightingale	Luscinia megarhynchos	179	NA	Luscinia_megarhynchos	Muscicapidae	PASSERIFORMES	No	NA	121	26	21.5	28	13	46.4	Landgraf et al 2017	291	No	No	1	241	N	E	52.4	52.4	12.96666667	12.96666667	NA	NA	1,3,9	0
common redstart	Phoenicurus phoenicurus	242	NA	Phoenicurus_phoenicurus	Muscicapidae	PASSERIFORMES	No	NA	253	5	2	38	4	10.5	Kleven et al 2007	272	No	No	1	357	N	E	62.46666667	62.46666667	11.8	11.8	NA	NA	1,3,8,9	0
Karoo scrub-robin	Erythropygia coryphaeus	120	NA	Erythropygia_coryphaeus	Muscicapidae	PASSERIFORMES	No	NA	33	6	18.2	12	4	33.3	Ribeiro et al 2011	430	No	No	4	151	S	E	-33.68333333	-33.68333333	18.43333333	18.43333333	NA	NA	6,9	NA
northern wheatear	Oenanthe oenanthe	205	NA	Oenanthe_oenanthe	Muscicapidae	PASSERIFORMES	No	NA	73	8	11	17	5	29.4	Currie et al. (1998)	102	No	No	1	280	N	W	52.76666667	52.76666667	-4.783333333	-4.783333333	NA	NA	3,10,14	NA
northern wheatear	Oenanthe oenanthe	205	NA	Oenanthe_oenanthe	Muscicapidae	PASSERIFORMES	No	NA	132	34	25.8	28	13	46.4	Kudernatsch et al 2010	286	No	No	1	279	N	E	49.5	49.5	8.166666667	8.166666667	NA	NA	3,10,14	NA
northern wheatear	Oenanthe oenanthe	205	NA	Oenanthe_oenanthe	Muscicapidae	PASSERIFORMES	No	NA	62	2	3.2	10	1	10	Currie et al. (1999)	578	No	No	1	280	N	W	52.76666667	52.76666667	-4.783333333	-4.783333333	NA	NA	3,10,14	NA
pied flycatcher	Ficedula hypoleuca	133	NA	Ficedula_hypoleuca	Muscicapidae	PASSERIFORMES	No	NA	165	9	5.5	31	4	12.9	Brun et al 1996	65	No	No	1	173	N	E	52.53333333	52.53333333	7.35	7.35	NA	NA	1,8,9	0
pied flycatcher	Ficedula hypoleuca	133	NA	Ficedula_hypoleuca	Muscicapidae	PASSERIFORMES	No	NA	533	106	19.9	113	45	39.8	Canal et al 2011	74	Yes	Yes	1	171	N	W	41.06666667	41.06666667	-3.45	-3.45	NA	NA	1,8,9	0
pied flycatcher	Ficedula hypoleuca	133	NA	Ficedula_hypoleuca	Muscicapidae	PASSERIFORMES	No	NA	1126	171	15.2	233	77	33	Canal et al 2012	75	No	No	1	171	N	W	41.06666667	41.06666667	-3.45	-3.45	NA	NA	1,8,9	0
pied flycatcher	Ficedula hypoleuca	133	NA	Ficedula_hypoleuca	Muscicapidae	PASSERIFORMES	No	NA	53	1	1.9	9	1	11.1	Ellegren et al 1995	139	No	No	1	175	N	E	59.96666667	59.96666667	10.78333333	10.78333333	NA	NA	1,8,9	0
pied flycatcher	Ficedula hypoleuca	133	NA	Ficedula_hypoleuca	Muscicapidae	PASSERIFORMES	No	NA	38	9	23.7	7	3	42.9	Gelter & Tegelstr�m 1992	169	No	No	1	174	N	E	59.83333333	59.83333333	17.66666667	17.66666667	NA	NA	1,8,9	0
pied flycatcher	Ficedula hypoleuca	133	NA	Ficedula_hypoleuca	Muscicapidae	PASSERIFORMES	No	NA	857	38	4.4	191	25	13.1	Lehtonen et al 2009	302	No	No	1	177	N	E	60.41666667	60.41666667	22.16666667	22.16666667	NA	NA	1,8,9	0
pied flycatcher	Ficedula hypoleuca	133	NA	Ficedula_hypoleuca	Muscicapidae	PASSERIFORMES	No	NA	135	6	4.4	27	4	14.8	Lifjeld et al 1991	312	No	No	1	176	N	E	59.98333333	59.98333333	10.63333333	10.63333333	NA	NA	1,8,9	0
pied flycatcher	Ficedula hypoleuca	133	NA	Ficedula_hypoleuca	Muscicapidae	PASSERIFORMES	No	NA	884	45	5.1	164	21	12.8	Lubjuhn et al 2000	326	No	No	1	172	N	E	52.45	52.45	7.25	7.25	NA	NA	1,8,9	0
pied flycatcher	Ficedula hypoleuca	133	NA	Ficedula_hypoleuca	Muscicapidae	PASSERIFORMES	No	NA	348	26	7.5	58	13	22.4	Moreno et al 2010	366	No	No	1	170	N	W	40.8	40.8	-4.016666667	-4.016666667	NA	NA	1,8,9	0
pied flycatcher	Ficedula hypoleuca	133	NA	Ficedula_hypoleuca	Muscicapidae	PASSERIFORMES	No	NA	268	35	13.1	59	17	28.8	Moreno et al 2013	367	No	No	1	170	N	W	40.8	40.8	-4.016666667	-4.016666667	NA	NA	1,8,9	0
pied flycatcher	Ficedula hypoleuca	133	NA	Ficedula_hypoleuca	Muscicapidae	PASSERIFORMES	No	NA	313	55	17.6	60	23	38.3	Moreno et al 2015	368	No	No	1	170	N	W	40.8	40.8	-4.016666667	-4.016666667	NA	NA	1,8,9	0
pied flycatcher	Ficedula hypoleuca	133	NA	Ficedula_hypoleuca	Muscicapidae	PASSERIFORMES	No	NA	223	24	10.8	36	8	22.2	R�tti et al 1995	421	No	No	1	178	N	E	62.61666667	62.61666667	26.33333333	26.33333333	NA	NA	1,8,9	0
pied flycatcher	Ficedula hypoleuca	133	NA	Ficedula_hypoleuca	Muscicapidae	PASSERIFORMES	No	NA	NA	NA	NA	20	1	5	R�tti et al 2001	422	No	No	1	178	N	E	62.61666667	62.61666667	26.33333333	26.33333333	NA	NA	1,8,9	0
pied flycatcher	Ficedula hypoleuca	133	NA	Ficedula_hypoleuca	Muscicapidae	PASSERIFORMES	No	NA	481	43	8.9	93	18	19.4	Tomotani et al 2017	500	No	No	1	510	N	E	52.03333333	52.03333333	5.85	5.85	NA	NA	1,8,9	0
red-breasted flycatcher	Ficedula parva	134	NA	Ficedula_parva	Muscicapidae	PASSERIFORMES	No	NA	159	12	7.5	33	8	24.2	Mitrus et al 2014	361	No	No	1	179	N	E	52.68333333	52.68333333	23.86666667	23.86666667	NA	NA	1,8,9	0
Southern anteater-chat	Myrmecocichla formicivora	200	NA	Myrmecocichla_formicivora	Muscicapidae	PASSERIFORMES	Yes	non-peer reviewed	NA	NA	NA	NA	NA	NA	NA	NA	No	No	NA	272	NA	NA	NA	NA	NA	NA	NA	NA	2,4,15	NA
yellow rumped flycatcher	Ficedula zanthopygia	135	NA	Ficedula_zanthopygia	Muscicapidae	PASSERIFORMES	No	NA	325	72	22.2	64	35	54.7	E et al 2017	133	No	No	1	180	N	E	45	45	126	126	NA	NA	8	0
blue-footed booby	Sula nebouxii	303	NA	Sula_nebouxii	Sulidae	SULIFORMES	No	NA	810	52	6.4	463	NA	NA	Kiere et al 2017	264	Yes	Yes	1	442	N	W	21.85	21.85	-105.89	-105.89			NA	NA
blue-footed booby	Sula nebouxii	303	NA	Sula_nebouxii	Sulidae	SULIFORMES	No	NA	799	55	6.9	453	48	10.6	Ramos et al 2014	420	No	No	1	442	N	W	21.86666667	21.86666667	-105.9	-105.9	302.5781755	133.6059563	NA	NA
brown booby	Sula leucogaster	302	NA	Sula_leucogaster	Sulidae	SULIFORMES	Yes	This was an old style multilocus fingerprinting study and they conclude that based on genetic similarity they couldn't conclude anything from their molecular work.	NA	NA	NA	NA	NA	NA	Baumgarten (2001)	34	No	No	1	441	S	W	-27.85	-27.85	-48.43333333	-48.43333333	NA	NA	NA	NA
great cormorant	Phalacrocorax carbo	234	sinensis	Phalacrocorax_carbo	Phalacrocoracidae	SULIFORMES	No	NA	124	13	10.5	30	9	30	Minias et al 2016	359	No	No	1	348	N	E	51.73333333	51.73333333	18.63	18.63	NA	NA	NA	NA
great frigatebird	Fregata minor	138	NA	Fregata_minor	Fregatidae	SULIFORMES	No	NA	92	1	1.1	92	1	1.1	Dearborn et al. (2001)	107	No	No	1	183	N	W	23.75	23.75	-166.0166667	-166.0166667	183.3468217	50.85818141	NA	NA
great frigatebird	Fregata minor	138	NA	Fregata_minor	Fregatidae	SULIFORMES	No	NA	46	4	8.7	46	4	8.7	Juola & Dearborn 2012	254	No	No	1	183	N	W	23.75	23.75	-166.0166667	-166.0166667	183.3468217	50.85818141	NA	NA
imperial shag	Phalacrocorax atriceps	233	NA	Phalacrocorax_atriceps	Phalacrocoracidae	SULIFORMES	No	NA	110	0	0	37	0	0	Calderon et al (2012)	72	No	No	1	347	S	W	-43.08333333	-43.08333333	-64.5	-64.5	NA	NA	NA	NA
masked booby	Sula dactylatra	300	NA	Sula_dactylatra	Sulidae	SULIFORMES	No	NA	6	0	0	6	0	0	Baumgarten (2001)	34	No	No	1	439	S	W	-18.16666667	-18.16666667	-39.33333333	-39.33333333	NA	NA	NA	NA
Nazca booby	Sula granti	301	NA	Sula_granti	Sulidae	SULIFORMES	No	NA	32	0	0	21	0	0	Anderson & Boag (2006)	13	No	No	1	440	S	W	-1.333333333	-1.333333333	-89.66666667	-89.66666667	20.37526724	55.65624359	NA	NA
red-footed booby	Sula sula	304	NA	Sula_sula	Sulidae	SULIFORMES	No	NA	14	0	0	14	0	0	Bai�o & Parker (2009)	25	No	No	1	443	S	W	-1.333333333	-1.333333333	-89.66666667	-89.66666667	20.37526724	55.65624359	NA	NA
shag	Phalacrocorax aristotelis	232	NA	Phalacrocorax_aristotelis	Phalacrocoracidae	SULIFORMES	No	NA	161	15	9.3	87	11	12.6	Graves et al. (1993)	183	No	No	1	346	N	W	56.18333333	56.18333333	-2.566666667	-2.566666667	NA	NA	NA	NA
sandhill crane	Grus canadensis	148	NA	Grus_canadensis	Gruidae	GRUIFORMES	No	NA	45	5	11.1	18	4	22.2	Hayes et al 2006	210	No	No	1	193	N	W	43.6	43.6	-89.6	-89.6	NA	NA	NA	NA
black coucal	Centropus grillii	64	NA	Centropus_grillii	Cuculidae	CUCULIFORMES	No	NA	127	18	14.2	35	13	37.1	Muck et al 2009	372	No	No	2	79	S	E	-8.683333333	-8.683333333	34.08333333	34.08333333	NA	NA	NA	NA
common cuckoo	Cuculus canorus	96	NA	Cuculus_canorus	Cuculidae	CUCULIFORMES	No	NA	NA	NA	NA	21	3	14.3	Marchetti et al 1998	336	No	No	5	116	N	E	NA	36	NA	138	NA	NA	NA	NA
great spotted cuckoo	Clamator glandarius	86	NA	Clamator_glandarius	Cuculidae	CUCULIFORMES	No	NA	57	NA	NA	10	2	20	Martinez et al 1998	339	No	No	5	104	N	W	37.18333333	37.18333333	-3.05	-3.05	NA	NA	NA	NA
great spotted cuckoo	Clamator glandarius	86	NA	Clamator_glandarius	Cuculidae	CUCULIFORMES	No	NA	NA	NA	NA	9	8	88.9	Bolopo et al 2016	565	No	No	5	511	N	W	37.3	37.3	-3.183333333	-3.183333333	NA	NA	NA	NA
great spotted cuckoo	Clamator glandarius	86	NA	Clamator_glandarius	Cuculidae	CUCULIFORMES	No	NA	NA	NA	NA	19	13	68.4	Bolopo et al 2016	565	No	No	5	512	N	W	42.61666667	42.61666667	-5.433333333	-5.433333333	NA	NA	NA	NA
greater ani	Crotophaga major	95	NA	Crotophaga_major	Cuculidae	CUCULIFORMES	No	NA	357	49	13.7	53	38	71.7	Riehl 2012	433	No	No	3	115	N	W	NA	9.2	NA	-80	NA	NA	NA	NA
Guira cuckoo	Guira guira	149	NA	Guira_guira	Cuculidae	CUCULIFORMES	No	NA	99	11	11.1	NA	NA	NA	Lima et al 2011	317	No	No	1,2,3	194	S	W	-15.78333333	-15.78333333	-47.93333333	-47.93333333	NA	NA	NA	NA
Horsfield's bronze-cuckoo	Chrysococcyx basalis	82	NA	Chrysococcyx_basalis	Cuculidae	CUCULIFORMES	No	NA	NA	0	0	12	0	0	Langmore et al 2007	293	No	No	5	100	S	E	-35.26666667	-35.26666667	149.15	149.15	NA	NA	NA	NA
pheasant coucal	Centropus phasianinus	65	NA	Centropus_phasianinus	Cuculidae	CUCULIFORMES	No	NA	59	11	18.6	21	10	47.6	Maurer et al 2011	345	No	No	1	80	S	E	-12.43333333	-12.43333333	131	131	NA	NA	NA	NA
white-throated dipper	Cinclus cinclus	84	NA	Cinclus_cinclus	Cinclidae	PASSERIFORMES	No	NA	185	3	1.6	40	2	5	�igarden et al 2010	385	No	No	1	102	N	E	NA	60.38333333	NA	10.51666667	NA	NA	1,8,10	0
barnacle goose	Branta leucopsis	40	NA	Branta_leucopsis	Anatidae	ANSERIFORMES	No	NA	16	0	0	9	0	0	Choudhury et al. (1993)	86	No	No	1	50	N	E	NA	78.91666667	NA	11.9	NA	NA	NA	NA
barnacle goose	Branta leucopsis	40	NA	Branta_leucopsis	Anatidae	ANSERIFORMES	No	NA	137	0	0	63	0	0	Larsson et al. (1995)	295	No	No	1	51	N	E	57.28333333	57.28333333	18.75	18.75	NA	NA	NA	NA
black brant	Branta bernicla	352	NA	Branta_bernicla	Anatidae	ANSERIFORMES	No	NA	374	21	5.6	NA	NA	NA	Lemons et al 2015	572	No	No	1	522	N	E	NA	61.25	NA	-165.5833333	NA	NA	NA	NA
black swan	Cygnus atratus	100	NA	Cygnus_atratus	Anatidae	ANSERIFORMES	No	NA	332	50	15.1	85	32	37.6	Kraaijeveld et al 2004	277	No	No	1	120	S	E	-37.55	-37.55	143.8166667	143.8166667	NA	NA	NA	NA
blue duck	Hymenolaimus malacorhynchos	156	NA	Hymenolaimus_malacorhynchos	Anatidae	ANSERIFORMES	No	NA	14	0	0	4	0	0	Triggs et al. (1991)	502	No	No	1	215	S	E	-39.38333333	-39.38333333	175.1333333	175.1333333	NA	NA	NA	NA
Canada geese	Branta canadensis	39	maxima	Branta_canadensis	Anatidae	ANSERIFORMES	No	NA	211	NA	NA	42	6	14.3	Moore et al 2012	364	No	No	1	49	N	W	NA	43	NA	-84	NA	NA	NA	NA
gadwalls	Anas strepera	26	NA	Anas_strepera	Anatidae	ANSERIFORMES	No	NA	261	11	4.2	29	8	27.6	Peters et al 2003	400	No	No	1	36	N	W	NA	48.61666667	NA	-99.08333333	NA	NA	NA	NA
lesser snow goose	Chen caerulescens	78	NA	Chen_caerulescens	Anatidae	ANSERIFORMES	No	NA	80	4	5	23	3	13	Dunn et al. (1999)	130	No	No	1	96	N	W	67.23333333	67.23333333	-100.2666667	-100.2666667	NA	NA	NA	NA
mallard	Anas platyrhynchos	25	NA	Anas_platyrhynchos	Anatidae	ANSERIFORMES	Yes	allozymes	NA	NA	NA	NA	NA	NA	Evarts & Williams 1987	146	No	No	1	35	NA	NA	NA	NA	NA	NA	NA	NA	NA	NA
mallard	Anas platyrhynchos	25	NA	Anas_platyrhynchos	Anatidae	ANSERIFORMES	No	NA	204	19	9.3	25	12	48	Kreisinger et al 2010	279	No	No	1	34	N	E	49.15	49.15	14.71666667	14.71666667	NA	NA	NA	NA
Ross's goose	Chen rossii	79	NA	Chen_rossii	Anatidae	ANSERIFORMES	No	NA	83	2	2.4	24	2	8.3	Dunn et al. (1999)	130	No	No	1	97	N	W	67.23333333	67.23333333	-100.2666667	-100.2666667	NA	NA	NA	NA
American kestrel	Falco sparverius	130	NA	Falco_sparverius	Falconidae	FALCONIFORMES	No	NA	89	10	11.2	21	2	9.5	Villarroel & Kuhnlein (1998)	520	No	No	1	163	N	W	42.41666667	42.41666667	-75.08333333	-75.08333333	NA	NA	NA	NA
Eleonoras falcon	Falco eleonorae	127	NA	Falco_eleonorae	Falconidae	FALCONIFORMES	No	NA	60	0	0	17	0	0	Swatschek et al. (1993)	490	No	No	1	158	N	E	38	38	24.98333333	24.98333333	501.9262363	83.69563287	NA	NA
Eurasian kestrel	Falco tinnunculus	131	NA	Falco_tinnunculus	Falconidae	FALCONIFORMES	No	NA	319	6	1.9	75	2	2.7	Korpim�ki et al. (1996)	276	No	No	1	164	N	E	62.98333333	62.98333333	22.83333333	22.83333333	NA	NA	NA	NA
lesser kestrel	Falco naumanni	128	NA	Falco_naumanni	Falconidae	FALCONIFORMES	No	NA	24	1	4.2	8	1	12.5	Alcaide et al 2005	9	No	No	1	159	N	W	37.16666667	37.16666667	-6.35	-6.35	NA	NA	NA	NA
lesser kestrel	Falco naumanni	128	NA	Falco_naumanni	Falconidae	FALCONIFORMES	No	NA	72	6	8.3	23	2	8.7	Alcaide et al 2005	9	No	No	1	160	N	W	41.35	41.35	-0.183333333	-0.183333333	NA	NA	NA	NA
lesser kestrel	Falco naumanni	128	NA	Falco_naumanni	Falconidae	FALCONIFORMES	No	NA	87	3	3.4	26	1	3.8	Negro et al. (1996)	376	Yes	Yes	1	160	N	W	41.35	41.35	-0.183333333	-0.183333333	NA	NA	NA	NA
merlin	Falco columbarius	126	NA	Falco_columbarius	Falconidae	FALCONIFORMES	No	NA	47	0	0	18	0	0	Warkentin et al. (1994)	527	No	No	1	157	N	W	52.11666667	52.11666667	-106.6333333	-106.6333333	NA	NA	NA	NA
peregrine falcon	Falco peregrinus	129	NA	Falco_peregrinus	Falconidae	FALCONIFORMES	Yes	allozymes	NA	NA	NA	NA	NA	NA	Gavin et al 1998	168	No	No	1	162	NA	NA	NA	NA	NA	NA	NA	NA	NA	NA
peregrine falcon	Falco peregrinus	129	NA	Falco_peregrinus	Falconidae	FALCONIFORMES	No	NA	64	0	0	18	0	0	Nesje et al 2000	379	No	No	1	161	NA	NA	NA	NA	NA	NA	NA	NA	NA	NA
American goldfinch	Carduelis tristis	58	NA	Carduelis_tristis	Fringillidae	PASSERIFORMES	No	NA	70	10	14.3	15	4	26.7	Gissing et al. (1998)	176	No	No	1	71	N	W	43.53333333	43.53333333	-80.23333333	-80.23333333	NA	NA	1,9	0
canary	Serinus canaria	281	NA	Serinus_canaria	Fringillidae	PASSERIFORMES	No	NA	45	0	0	15	0	0	Voigt et al 2003	522	No	No	1	408	N	W	32.58333333	32.58333333	-16.46666667	-16.46666667	NA	NA	1,8,9	0
chaffinch	Fringilla coelebs	139	NA	Fringilla_coelebs	Fringillidae	PASSERIFORMES	No	NA	47	8	17	13	3	23.1	Sheldon & Burke (1994)	469	No	No	1	184	N	W	53.33333333	53.33333333	-1.533333333	-1.533333333	NA	NA	1,8,9	0
common crossbill	Loxia curvirostra	177	NA	Loxia_curvirostra	Fringillidae	PASSERIFORMES	No	NA	96	0	0	34	0	0	Kleven et al 2008	273	No	No	1	239	N	E	59.5	59.5	11.33333333	11.33333333	NA	NA	1,8	0
Eurasian linnet	Carduelis cannabina	57	NA	Carduelis_cannabina	Fringillidae	PASSERIFORMES	No	NA	106	4	3.8	22	2	9.1	B�nl�kke-Pedersen et al 2002	52	No	No	1	70	N	E	56.5	56.5	10.83333333	10.83333333	NA	NA	3,9,10	NA
house finch	Carpodacus mexicanus	60	NA	Carpodacus_mexicanus	Fringillidae	PASSERIFORMES	No	NA	119	10	8.4	35	5	14.3	Hill et al. (1994)	219	No	No	1	74	N	W	42.26666667	42.26666667	-83.73333333	-83.73333333	NA	NA	1,6,9	0
house finch	Carpodacus mexicanus	60	NA	Carpodacus_mexicanus	Fringillidae	PASSERIFORMES	No	NA	212	19	9	59	9	15.3	Lindstedt et al 2007	318	No	No	1	73	N	W	NA	46.85	NA	-114.0166667	NA	NA	1,6,9	0
house finch	Carpodacus mexicanus	60	NA	Carpodacus_mexicanus	Fringillidae	PASSERIFORMES	No	NA	196	9	4.6	57	7	12.3	Oh & Badyaev 2006	384	Yes	Yes	1	73	N	W	NA	46.85	NA	-114.0166667	NA	NA	1,6,9	0
palila	Loxioides bailleui	178	NA	Loxioides_bailleui	Fringillidae	PASSERIFORMES	No	NA	20	0	0	12	0	0	Fleischer et al. (1994)	152	No	No	1	240	N	W	19.81666667	19.81666667	-155.4666667	-155.4666667	NA	NA	8,3	0
scarlet rosefinch	Carpodacus erythrinus	59	NA	Carpodacus_erythrinus	Fringillidae	PASSERIFORMES	No	NA	266	48	18	62	21	33.9	Albrecht et al 2007	7	Yes	Yes	1	72	N	E	48.81666667	48.81666667	13.93333333	13.93333333	NA	NA	1,8,6,11,9	0
scarlet rosefinch	Carpodacus erythrinus	59	NA	Carpodacus_erythrinus	Fringillidae	PASSERIFORMES	No	NA	NA	NA	NA	75	24	32	Albrecht et al 2009	8	Yes	Yes	1	72	N	E	48.81666667	48.81666667	13.93333333	13.93333333	NA	NA	1,8,6,11,9	0
scarlet rosefinch	Carpodacus erythrinus	59	NA	Carpodacus_erythrinus	Fringillidae	PASSERIFORMES	No	NA	453	NA	NA	108	41	38	Promerova et al 2011	413	Yes	Yes	1	72	N	E	48.81666667	48.81666667	13.93333333	13.93333333	NA	NA	1,8,6,11,9	0
scarlet rosefinch	Carpodacus erythrinus	59	NA	Carpodacus_erythrinus	Fringillidae	PASSERIFORMES	No	NA	451	80	17.7	104	34	32.7	Schnitzer et al 2014	461	Yes	Yes	1	72	N	E	48.81666667	48.81666667	13.93333333	13.93333333	NA	NA	1,8,6,11,9	0
scarlet rosefinch	Carpodacus erythrinus	59	NA	Carpodacus_erythrinus	Fringillidae	PASSERIFORMES	No	NA	496	80	16.1	116	31	26.7	Winternitz et al 2015	551	No	No	1	72	N	E	48.81666667	48.81666667	13.93333333	13.93333333	NA	NA	1,8,6,11,9	0
serin	Serinus serinus	282	NA	Serinus_serinus	Fringillidae	PASSERIFORMES	No	NA	139	13	9.4	47	7	14.9	Hoi-Leitner et al. (1999)	224	No	No	1	410	N	W	37.86666667	37.86666667	-3.916666667	-3.916666667	NA	NA	1,9	0
serin	Serinus serinus	282	NA	Serinus_serinus	Fringillidae	PASSERIFORMES	No	NA	61	0	0	21	0	0	Mota & Hoi-Leitner 2003	371	No	No	1	409	N	W	NA	40.16666667	NA	-8.55	NA	NA	1,9	0
Atlantic puffin	Fratercula arctica	137	NA	Fratercula_arctica	Alcidae	CHARADRIIFORMES	No	NA	38	0	0	38	0	0	Anker-Nilsson et al (2008)	14	No	No	1	182	N	E	67.43333333	67.43333333	11.88333333	11.88333333	NA	NA	NA	NA
black guillemot	Cepphus grylle	66	NA	Cepphus_grylle	Alcidae	CHARADRIIFORMES	No	NA	46	0	0	32	0	0	Anker-Nilsson et al (2010)	15	No	No	1	81	N	E	67.43333333	67.43333333	11.88333333	11.88333333	NA	NA	NA	NA
Black-headed gull	Larus ridibundus	175	NA	Larus_ridibundus	Laridae	CHARADRIIFORMES	No	NA	79	16	20.3	30	10	33.3	Le�alov�-Pi�lkov� 2011	307	No	No	1	237	N	E	48.91666667	48.91666667	17.08333333	17.08333333	NA	NA	NA	NA
black-legged kittiwake	Rissa tridactyla	278	NA	Rissa_tridactyla	Laridae	CHARADRIIFORMES	No	NA	119	0	0	86	0	0	Helfenstein et al 2004	214	No	No	1	404	N	W	48.83333333	48.08333333	-4.583333333	-4.583333333	NA	NA	NA	NA
brown skua	Catharacta lonnbergi	61	lonnbergi	Catharacta_lonnbergi	Stercorariidae	CHARADRIIFORMES	No	NA	45	0	0	16	0	0	Millar et al. (1994)	356	No	No	1	75	S	W	NA	-43.8	NA	-176.5	NA	NA	NA	NA
common gull	Larus canus	173	NA	Larus_canus	Laridae	CHARADRIIFORMES	No	NA	55	2	3.6	24	2	8.3	Bukacinska et al. (1998)	68	No	No	1	235	N	E	51.66666667	51.66666667	21.58333333	21.58333333	NA	NA	NA	NA
common murres	Uria aalge	336	NA	Uria_aalge	Alcidae	CHARADRIIFORMES	No	NA	77	6	7.8	77	6	7.8	Birkhead et al. (2001)	45	No	No	1	490	N	W	51.75	51.75	-5.283333333	-5.283333333	NA	NA	NA	NA
common tern	Sterna hirundo	293	NA	Sterna_hirundo	Laridae	CHARADRIIFORMES	No	NA	102	1	1	34	1	2.9	Gonzalez-Solis et al 2001	179	No	No	1	428	N	E	53.51666667	53.51666667	8.083333333	8.083333333	NA	NA	NA	NA
common tern	Sterna hirundo	293	NA	Sterna_hirundo	Laridae	CHARADRIIFORMES	No	NA	29	0	0	10	0	0	Griggio et al 2004	188	No	No	1	429	N	E	NA	45.350552	NA	12.27	NA	NA	NA	NA
herring gull	Larus argentatus	172	NA	Larus_argentatus	Laridae	CHARADRIIFORMES	Yes	non-peer reviewed	NA	NA	NA	NA	NA	NA	NA	NA	No	No	NA	234	NA	NA	NA	NA	NA	NA	NA	NA	NA	NA
little auk	Alle alle	22	NA	Alle_alle	Alcidae	CHARADRIIFORMES	No	NA	26	0	0	26	0	0	Lifjeld et al 2005	314	No	No	1	31	N	E	77	77	15.36666667	15.36666667	858.309559	43.01203532	NA	NA
little auk	Alle alle	22	NA	Alle_alle	Alcidae	CHARADRIIFORMES	No	NA	62	2	3.2	62	2	3.2	Wojczulanis-Jakubas et al 2009	552	No	No	1	31	N	E	77	77	15.55	15.55	858.309559	43.01203532	NA	NA
North American black tern	Chlidonias niger	81	surinamensis	Chlidonias_niger	Laridae	CHARADRIIFORMES	No	NA	28	0	0	11	0	0	Shealer et al 2014	468	No	No	1	99	N	W	43.45	43.45	-88.91666667	-88.91666667	NA	NA	NA	NA
south polar skua	Catharacta maccormicki	62	NA	Catharacta_maccormicki	Stercorariidae	CHARADRIIFORMES	No	NA	14	1	7.1	13	1	7.7	Millar et al. (1997)	357	No	No	1	76	S	E	NA	-77.51666667	NA	167.7666667	NA	NA	NA	NA
thick-billed murres	Uria lomvia	337	NA	Uria_lomvia	Alcidae	CHARADRIIFORMES	No	NA	27	2	7.4	27	2	7.4	Ibarguchi et al (2004)	235	No	No	1	491	N	W	NA	62	NA	-83			NA	NA
western gull	Larus occidentalis	174	NA	Larus_occidentalis	Laridae	CHARADRIIFORMES	No	NA	33	0	0	22	0	0	Gilbert et al. (1998)	173	No	No	1	236	N	W	37.7	37.7	-123	-123	182.5512208	95.12711295	NA	NA
whiskered tern	Chlidonias hybrida	80	NA	Chlidonias_hybrida	Laridae	CHARADRIIFORMES	No	NA	37	3	8.1	17	2	11.8	Minias et al 2014	358	No	No	1	98	N	E	51.73333333	51.73333333	18.63333333	18.63333333	NA	NA	NA	NA
Cooper's hawk	Accipiter cooperii	2	NA	Accipiter_cooperii	Accipitridae	ACCIPITRIFORMES	No	NA	140	27	19.3	44	15	34.1	Rosenfield et al. 2015	440	No	No	1	2	N	W	44.96666667	44.96666667	-90.05	-90.05	NA	NA	NA	NA
Eastern imperial eagle	Aquila heliaca	32	NA	Aquila_heliaca	Accipitridae	ACCIPITRIFORMES	No	NA	166	0	0	86	0	0	Rudnick et al 2005	446	No	No	1	42	N	E	53.48333333	53.48333333	63.61666667	63.61666667	NA	NA	NA	NA
Galapagos hawk	Buteo galapagoensis	42	NA	Buteo_galapagoensis	Accipitridae	ACCIPITRIFORMES	No	NA	22	0	0	10	0	0	Faaborg et al. (1995)	148	No	No	2	53	S	W	NA	-0.233333333	NA	-90.7	NA	NA	NA	NA
griffon vulture	Gyps fulvus	357	NA	Gyps_fulvus	Accipitridae	ACCIPITRIFORMES	No	NA	10	0	0	NA	NA	NA	Le Gouar et al 2011	571	No	No	1	521	N	E	NA	43.76666667	NA	6.366666667	NA	NA	NA	NA
griffon vulture	Gyps fulvus	357	NA	Gyps_fulvus	Accipitridae	ACCIPITRIFORMES	No	NA	30	0	0	NA	NA	NA	Le Gouar et al 2011	571	No	No	1	520	N	E	NA	44.26666667	NA	5.266666667	NA	NA	NA	NA
Montagu's harrier	Circus pygargus	85	NA	Circus_pygargus	Accipitridae	ACCIPITRIFORMES	No	NA	32	1	3.1	10	1	10	Rutkowski et al 2014	447	No	No	1	103	N	E	NA	52	NA	22	NA	NA	NA	NA
Northern goshawk	Accipiter gentilis	3	NA	Accipiter_gentilis	Accipitridae	ACCIPITRIFORMES	Yes	allozymes	NA	NA	NA	NA	NA	NA	Gavin et al 1998	168	No	No	1	3	NA	NA	NA	NA	NA	NA	NA	NA	NA	NA
Ridgway's hawk	Buteo ridgwayi	43	NA	Buteo_ridgwayi	Accipitridae	ACCIPITRIFORMES	No	NA	79	0	0	41	0	0	Woolaver et al 2013	553	No	No	1	54	N	W	19	19	-70	-70	NA	NA	NA	NA
Swainson�s hawk	Buteo swainsoni	44	NA	Buteo_swainsoni	Accipitridae	ACCIPITRIFORMES	No	NA	56	3	5.4	27	2	7.4	Briggs & Collopy 2012	58	No	No	1	55	N	W	41.81666667	41.81666667	-122	-122	NA	NA	NA	NA
great egret	Ardea alba	33	egretta	Casmerodius_albus	Ardeidae	PELECANIFORMES	No	NA	50	0	0	25	0	0	Mino et al 2011	360	No	No	1	43	S	W	NA	-14	NA	-48	NA	NA	NA	NA
bell miner	Manorina melanophrys	187	NA	Manorina_melanophrys	Meliphagidae	PASSERIFORMES	No	NA	24	1	4.2	13	1	7.7	Conrad et al. (1998)	93	No	No	4	254	S	E	-37.68333333	-37.68333333	145.5166667	145.5166667	NA	NA	1,6,8	0
crescent honeyeater	Phylidonyris pyrrhopterus	360	NA	Phylidonyris_pyrrhopterus	Meliphagidae	PASSERIFORMES	No	NA	19	11	57.9	NA	NA	NA	Ewen et al 2008	569	No	No	1	518	S	E	-39.03333333	-39.03333333	146.3333333	146.3333333	NA	NA	1,3,8,7	0
noisy miner	Manorina melanocephala	186	NA	Manorina_melanocephala	Meliphagidae	PASSERIFORMES	No	NA	85	5	5.9	35	2	5.7	Poldmaa et al. (1995)	410	No	No	4	253	S	E	-27.33333333	-27.33333333	152.55	152.55	NA	NA	1,8,9	0
tui	Prosthemadera novaeseelandiae	261	NA	Prosthemadera_novaeseelandiae	Meliphagidae	PASSERIFORMES	No	NA	163	90	55.2	57	41	71.9	Wells et al 2015	533	No	No	1	382	S	E	-36.36666667	-36.36666667	174.8333333	174.8333333	NA	NA	6,8,7,9	0
tui	Prosthemadera novaeseelandiae	261	NA	Prosthemadera_novaeseelandiae	Meliphagidae	PASSERIFORMES	No	NA	152	87	57.2	53	38	71.7	Wells et al 2017	534	Yes	Yes	1	382	S	E	-36.36666667	-36.36666667	174.8333333	174.8333333	NA	NA	6,8,7,9	0
yellow-faced honeyeater	Lichenostomus chrysops	358	NA	Lichenostomus_chrysops	Meliphagidae	PASSERIFORMES	No	NA	18	8	44.4	NA	NA	NA	Ewen et al 2008	569	No	No	1	517	S	E	-37.68333333	-37.68333333	145.5166667	145.5166667	NA	NA	1,3,8	0
Monteiro�s hornbill	Tockus monteiri	321	NA	Tockus_monteiri	Bucerotidae	BUCEROTIFORMES	No	NA	135	0	0	38	0	0	Stanback et al 2002	478	No	No	1	468	S	E	-22.53333333	-22.53333333	16.96666667	16.96666667	NA	NA	NA	NA
roseate spoonbill	Platalea ajaja	251	NA	Platalea_ajaja	Threskiornithidae	PELECANIFORMES	No	NA	74	2	2.7	37	2	5.4	Mino et al 2011	360	No	No	1	371	S	W	NA	-14	NA	-48	NA	NA	NA	NA
laughing kookaburra	Dacelo novaeguineae	101	NA	Dacelo_novaeguineae	Alcedinidae	CORACIIFORMES	No	NA	140	0	0	62	0	0	Legge & Cockburn (2000)	301	No	No	4	121	S	E	-35.26666667	-35.26666667	149.1	149.1	NA	NA	NA	NA
skylark	Alauda arvensis	20	NA	Alauda_arvensis	Alaudidae	PASSERIFORMES	No	NA	171	35	20.5	52	14	26.9	Hutchinson & Griffith (2008)	232	No	No	1	29	N	W	51.16666667	51.16666667	-4.633333333	-4.633333333	NA	NA	10,4,12,9	NA
black-throated tit	Aegithalos concinnus	16	NA	Aegithalos_concinnus	Aegithalidae	PASSERIFORMES	No	NA	383	22	5.7	64	11	17.2	Li et al 2014	310	No	No	4	19	N	E	31.95	31.95	114.25	114.25	NA	NA	1,8,6	0
bushtit	Psaltriparus minimus	264	NA	Psaltriparus_minimus	Aegithalidae	PASSERIFORMES	No	NA	59	0	0	10	0	0	Bruce et al. (1996)	64	No	No	4	387	N	W	31.85	31.85	-109.25	-109.25	NA	NA	1,6,8	0
dusky warbler	Phylloscopus fuscatus	243	NA	Phylloscopus_fuscatus	Sylviidae	PASSERIFORMES	No	NA	190	88	46.3	45	27	60	Forstmeier 2003	157	Yes	Yes	1	358	N	E	59.85	59.85	154.0166667	154.0166667	NA	NA	8,3,6,11,12	0
dusky warbler	Phylloscopus fuscatus	243	NA	Phylloscopus_fuscatus	Sylviidae	PASSERIFORMES	No	NA	195	88	45.1	46	27	58.7	Forstmeier et al 2002	158	No	No	1	358	N	E	59.85	59.85	154.0166667	154.0166667	NA	NA	8,3,6,11,12	0
long-tailed tit	Aegithalos caudatus	15	NA	Aegithalos_caudatus	Aegithalidae	PASSERIFORMES	No	NA	372	7	1.9	48	6	12.5	Hatchwell et al 2002	207	No	No	4	18	N	W	53.36666667	53.36666667	-1.566666667	-1.566666667	NA	NA	1,6,9	0
silver-throated bush tit	Aegithalos glaucogularis	17	NA	Aegithalos_glaucogularis	Aegithalidae	PASSERIFORMES	No	NA	412	28	6.8	63	21	33.3	Li et al 2014	310	No	No	4	20	N	E	31.83333333	31.83333333	114.0166667	114.0166667	NA	NA	8,6	0
willow warbler	Phylloscopus trochilus	245	NA	Phylloscopus_trochilus	Sylviidae	PASSERIFORMES	No	NA	109	36	33	20	10	50	Bj�rnstad & Lifjeld 1997	1	No	No	1	364	N	E	61.41666667	61.41666667	8.866666667	8.866666667	NA	NA	1,3,6,10	0
willow warbler	Phylloscopus trochilus	245	NA	Phylloscopus_trochilus	Sylviidae	PASSERIFORMES	No	NA	68	19	27.9	12	7	58.3	Fridolfsson et al. (1997)	163	No	No	1	362	N	E	56.91666667	56.91666667	18.11666667	18.11666667	NA	NA	1,3,6,10	0
willow warbler	Phylloscopus trochilus	245	NA	Phylloscopus_trochilus	Sylviidae	PASSERIFORMES	No	NA	200	47	23.5	34	16	47.1	Gill et al 2007	175	No	No	1	361	N	W	56.28333333	56.28333333	-2.7	-2.7	NA	NA	1,3,6,10	0
willow warbler	Phylloscopus trochilus	245	NA	Phylloscopus_trochilus	Sylviidae	PASSERIFORMES	No	NA	120	0	0	19	0	0	Gyllensten et al. (1990)	193	No	No	1	363	N	E	59.31666667	59.31666667	18	18	NA	NA	1,3,6,10	0
wood warbler	Phylloscopus sibilatrix	244	NA	Phylloscopus_sibilatrix	Sylviidae	PASSERIFORMES	No	NA	6	1	16.7	3	1	33.3	Grendelmeier et al 2017	185	No	No	1	359	N	E	47.41666667	47.41666667	7.55	7.55	NA	NA	1,3	0
wood warbler	Phylloscopus sibilatrix	244	NA	Phylloscopus_sibilatrix	Sylviidae	PASSERIFORMES	No	NA	56	0	0	13	0	0	Gyllensten et al. (1990)	193	No	No	1	360	NA	NA	NA	NA	NA	NA	NA	NA	1,3	0
snow bunting	Plectrophenax nivalis	252	NA	Plectrophenax_nivalis	Emberizidae	PASSERIFORMES	No	NA	380	41	10.8	91	19	20.9	Hoset et al 2014	225	No	No	1	372	N	E	78.21666667	78.21666667	15.63333333	15.63333333	NA	NA	14,5	NA
chestnut-collared longspur	Calcarius ornatus	46	NA	Calcarius_ornatus	Emberizidae	PASSERIFORMES	Yes	non-peer reviewed	NA	NA	NA	NA	NA	NA	NA	NA	No	No	NA	57	NA	NA	NA	NA	NA	NA	NA	NA	4	NA
Smith�s longspur	Calcarius pictus	47	NA	Calcarius_pictus	Emberizidae	PASSERIFORMES	No	NA	114	1	0.9	31	1	3.2	Briskie et al. (1998)	59	No	No	3	58	N	W	58.76666667	58.76666667	-94.15	-94.15	NA	NA	10,3	NA
common loon	Gavia immer	143	NA	Gavia_immer	Gaviidae	GAVIIFORMES	No	NA	58	0	0	47	0	0	Piper et al. (1997)	406	No	No	1	188	N	W	45.7	45.7	-89.61666667	-89.61666667	NA	NA	NA	NA
Australian brush-turkey	Alectura lathami	21	NA	Alectura_lathami	Megapodiidae	GALLIFORMES	No	NA	65	18	27.7	11	7	63.6	Birks (1997)	46	No	No	5	30	S	E	NA	-27.85	NA	153.1666667	NA	NA	NA	NA
subdesert mesite	Monias benschi	197	NA	Monias_benschi	Mesitornithidae	MESITORNITHIFORMES	No	NA	17	2	11.8	11	2	18.2	Seddon et al 2005	464	No	No	3,4	266	S	E	-23.06666667	-23.06666667	43.61666667	43.61666667	NA	NA	NA	NA
white-breasted thrasher	Ramphocinclus brachyurus	273	NA	Ramphocinclus_brachyurus	Mimidae	PASSERIFORMES	No	NA	67	5	7.5	40	4	10	Temple et al 2009	497	No	No	4	397	N	W	13.91666667	13.91666667	-60.91666667	-60.91666667	NA	NA	1,6	0
common starling	Sturnus vulgaris	299	NA	Sturnus_vulgaris	Sturnidae	PASSERIFORMES	No	NA	196	33	16.8	48	21	43.8	Loyau et al 2005	324	No	No	1	436	N	E	46.51666667	46.51666667	6.566666667	6.566666667	NA	NA	1,3,9	0
common starling	Sturnus vulgaris	299	NA	Sturnus_vulgaris	Sturnidae	PASSERIFORMES	No	NA	62	6	9.7	14	4	28.6	Pinxten et al 1993	405	No	No	1	437	N	E	51.21666667	51.21666667	4.666666667	4.666666667	NA	NA	1,3,9	0
common starling	Sturnus vulgaris	299	NA	Sturnus_vulgaris	Sturnidae	PASSERIFORMES	No	NA	157	25	15.9	37	15	40.5	Smith & von Sandell 1998	472	No	No	1	438	N	E	NA	55.71666667	NA	13.45	NA	NA	1,3,9	0
common starling	Sturnus vulgaris	299	NA	Sturnus_vulgaris	Sturnidae	PASSERIFORMES	No	NA	92	8	8.7	22	7	31.8	Smith & von Schantz (1993)	473	Yes	Yes	1	438	N	E	55.71666667	55.71666667	13.45	13.45	NA	NA	1,3,9	0
Espanola mockingbird	Mimus macdonaldi	195	NA	Mimus_macdonaldi	Mimidae	PASSERIFORMES	Yes	non-peer reviewed	NA	NA	NA	NA	NA	NA	NA	NA	No	No	NA	264	NA	NA	NA	NA	NA	NA	NA	NA	1,3,6	0
grey catbird	Dumetella carolinensis	111	NA	Dumetella_carolinensis	Mimidae	PASSERIFORMES	No	NA	455	59	13	165	41	24.8	Ryder et al 2012	448	No	No	1	137	N	W	NA	39	NA	-76	NA	NA	7,9	NA
spotless starling	Sturnus unicolor	298	NA	Sturnus_unicolor	Sturnidae	PASSERIFORMES	No	NA	334	53	15.9	96	40	41.7	Cordero et al 2003	96	No	No	1	435	N	W	40.5	40.5	-4	-4	NA	NA	1,3,9	0
spotless starling	Sturnus unicolor	298	NA	Sturnus_unicolor	Sturnidae	PASSERIFORMES	No	NA	202	31	15.3	20	13	65	Garcia-Vigon et al 2008	167	No	No	1	435	N	W	40.5	40.5	-4	-4	NA	NA	1,3,9	0
superb starling	Lamprotornis superbus	166	NA	Lamprotornis_superbus	Sturnidae	PASSERIFORMES	No	NA	247	34	13.8	100	25	25	Rubenstein 2007	445	Yes	Yes	4	228	N	E	0.116666667	0.116666667	37.86666667	37.86666667	NA	NA	1,9	0
superb starling	Lamprotornis superbus	166	NA	Lamprotornis_superbus	Sturnidae	PASSERIFORMES	No	NA	549	NA	NA	208	37	17.8	Weinman et al 2015	532	No	No	4	228	N	E	0.116666667	0.116666667	37.86666667	37.86666667	NA	NA	1,9	0
chickadees hybrids between black-capped & Carolina	Parus atricapillus & Poecile carolinensis	214	NA	NA	NA	NA	Yes	hybrid	477	126	26.4	90	50	55.6	Reudink et al 2006	426	No	No	1	290	N	W	40.28333333	40.28333333	-75.96666667	-75.96666667	NA	NA	NA	NA
lance-tailed manakin	Chiroxiphia lanceolata	354	NA	Chiroxiphia_lanceolata	Pipridae	PASSERIFORMES	No	NA	NA	NA	NA	147	22	15	DuVal&Kempenaers 2008	568	No	No	6	516	N	W	8.2	8.2	-82.2	-82.2	NA	NA	1,6,7,8	0
brown-headed cowbird	Molothrus ater	196	NA	Molothrus_ater	Icteridae	PASSERIFORMES	No	NA	43	2	4.7	12	0	0	Alderson et al 1999	10	No	Yes	5	265	N	W	50.18333333	50.18333333	-98.38333333	-98.38333333	NA	NA	1,4,9	0
brown-headed cowbird	Molothrus ater	196	NA	Molothrus_ater	Icteridae	PASSERIFORMES	No	NA	299	NA	NA	42	18	42.9	Woolfenden et al 2002	554	No	No	5	265	N	W	50.18333333	50.18333333	-98.38333333	-98.38333333	NA	NA	1,4,9	0
Bullock�s oriole	Icterus galbula	158	bullockii	Icterus_galbula	Icteridae	PASSERIFORMES	No	NA	202	65	32.2	48	22	45.8	Richardson & Burke (1999)	431	No	No	1	218	N	W	36.36666667	36.36666667	-121.55	-121.55	NA	NA	1,9	0
red-winged blackbird	Agelaius phoeniceus	19	NA	Agelaius_phoeniceus	Icteridae	PASSERIFORMES	No	NA	56	16	28.6	20	10	50	Liu et al 2015	319	No	No	1	23	N	W	NA	26.53333333	NA	-78.53333333	NA	NA	12,9	1
red-winged blackbird	Agelaius phoeniceus	19	NA	Agelaius_phoeniceus	Icteridae	PASSERIFORMES	No	NA	87	23	26.4	27	13	48.1	Liu et al 2015	319	No	No	1	22	N	W	NA	41.55	NA	-80.18333333	NA	NA	12,9	1
red-winged blackbird	Agelaius phoeniceus	19	NA	Agelaius_phoeniceus	Icteridae	PASSERIFORMES	No	NA	125	32	25.6	40	20	50	Liu et al 2015	319	No	No	1	24	N	W	NA	42.4	NA	-85.4	NA	NA	12,9	1
red-winged blackbird	Agelaius phoeniceus	19	NA	Agelaius_phoeniceus	Icteridae	PASSERIFORMES	No	NA	403	136	33.7	134	72	53.7	Liu et al 2015; Gray 1996	320	No	No	1	28	N	W	NA	46.88333333	NA	-119.25	NA	NA	12,9	1
red-winged blackbird	Agelaius phoeniceus	19	NA	Agelaius_phoeniceus	Icteridae	PASSERIFORMES	Yes	experimental	1479	593	40.1	537	295	54.9	Liu et al 2015; Westneat & Mays 2005	321	No	No	1	25	N	W	37.24	37.24	-87.047	-87.047	NA	NA	12,9	NA
red-winged blackbird	Agelaius phoeniceus	19	NA	Agelaius_phoeniceus	Icteridae	PASSERIFORMES	No	NA	617	158	25.6	203	NA	NA	Weatherhead & Boag 1995	529	No	No	1	27	N	W	NA	44.524	NA	-76.374	NA	NA	12,9	1
red-winged blackbird	Agelaius phoeniceus	19	NA	Agelaius_phoeniceus	Icteridae	PASSERIFORMES	No	NA	235	58	24.7	68	28	41.2	Westneat 1993	536	No	No	1	26	N	W	42.504	42.504	-76.465	-76.465	NA	NA	12,9	1
yellow-shouldered blackbird	Agelaius xanthomus	351	NA	Agelaius_xanthomus	Icteridae	PASSERIFORMES	No	NA	87	20	23	30	11	36.7	Liu et al 2015	573	No	No	1	523	N	W	17.93333333	17.93333333	-67.1	-67.1	NA	NA	1,6,8	0
bobolink	Dolichonyx oryzivorus	109	NA	Dolichonyx_oryzivorus	Icteridae	PASSERIFORMES	Yes	allozymes	NA	NA	NA	NA	NA	NA	NA	NA	No	No	NA	135	NA	NA	NA	NA	NA	NA	NA	NA	4,12	NA
black vulture	Coragyps atratus	90	NA	Coragyps_atratus	Cathartidae	ACCIPITRIFORMES	No	NA	36	0	0	16	0	0	Decker et al. (1993)	108	No	No	1	109	N	W	35.75	35.75	-78.91666667	-78.91666667	NA	NA	NA	NA
American redstart	Setophaga ruticilla	283	NA	Setophaga_ruticilla	Parulidae	PASSERIFORMES	No	NA	81	36	44.4	28	18	64.3	Kappes et al 2009	256	No	No	1	411	N	W	41.76666667	41.76666667	-79.93333333	-79.93333333	NA	NA	1,6,8	0
American redstart	Setophaga ruticilla	283	NA	Setophaga_ruticilla	Parulidae	PASSERIFORMES	No	NA	108	43	39.8	32	19	59.4	Perreault et al. (1997)	399	No	No	1	413	N	W	45.06666667	45.06666667	-67.03333333	-67.03333333	NA	NA	1,6,8	0
American redstart	Setophaga ruticilla	283	NA	Setophaga_ruticilla	Parulidae	PASSERIFORMES	No	NA	135	44	32.6	44	22	50	Reudink et al 2009	427	Yes	Yes	1	412	N	W	44.56666667	44.56666667	-76.31666667	-76.31666667	NA	NA	1,6,8	0
American redstart	Setophaga ruticilla	283	NA	Setophaga_ruticilla	Parulidae	PASSERIFORMES	No	NA	239	56	23.4	75	32	42.7	Reudink et al 2009b	428	No	No	1	412	N	W	44.56666667	44.56666667	-76.31666667	-76.31666667	NA	NA	1,6,8	0
black-throated blue warbler	Dendroica caerulescens	105	NA	Dendroica_caerulescens	Parulidae	PASSERIFORMES	No	NA	125	34	27.2	38	17	44.7	Chuang et al. 1999	88	No	No	1	126	N	W	43.93333333	43.93333333	-71.75	-71.75	NA	NA	8	0
black-throated blue warbler	Dendroica caerulescens	105	NA	Dendroica_caerulescens	Parulidae	PASSERIFORMES	Yes	experimental	900	395	43.9	271	152	56.1	Kaiser et al 2015, 2017	255	No	No	1	126	N	W	43.93333333	43.93333333	-71.75	-71.75	NA	NA	8	0
black-throated blue warbler	Dendroica caerulescens	105	NA	Dendroica_caerulescens	Parulidae	PASSERIFORMES	No	NA	285	59	20.7	80	25	31.3	Webster et al 2001	530	No	No	1	126	N	W	43.93333333	43.93333333	-71.75	-71.75	NA	NA	8	0
chestnut-sided warbler	Dendroica pensylvanica	106	NA	Dendroica_pensylvanica	Parulidae	PASSERIFORMES	No	NA	95	45	47.4	33	20	60.6	Byers et al 2004	71	No	No	1	127	N	W	42.66666667	42.66666667	-73.05	-73.05	NA	NA	1,6,8	0
golden-winged warbler	Vermivora chrysoptera	339	NA	Vermivora_chrysoptera	Parulidae	PASSERIFORMES	No	NA	62	24	38.7	17	13	76.5	Harper et al 2010	200	No	No	1	493	N	W	44.56666667	44.56666667	-76.31666667	-76.31666667	NA	NA	1,6	0
golden-winged warblers & golden-winged X blue-winged	Vermivora chrysoptera x V. pinus	340	NA	Vermivora_chrysoptera	Parulidae	PASSERIFORMES	Yes	hybrid	236	75	31.8	54	30	55.6	Vallender et al 2007	508	No	No	1	494	N	W	44.56666667	44.56666667	-76.31666667	-76.31666667	NA	NA	1,6	0
hooded warbler	Wilsonia citrina	345	NA	Wilsonia_citrina	Parulidae	PASSERIFORMES	No	NA	356	95	26.7	119	42	35.3	Stutchbury et al. (1997)	485	No	No	1	499	N	W	41	41	-79	-79	NA	NA	1,7,8	0
red-faced warbler	Cardellina rubrifrons	55	NA	Cardellina_rubrifrons	Parulidae	PASSERIFORMES	Yes	non-peer reviewed	NA	NA	NA	NA	NA	NA	NA	NA	No	No	NA	68	NA	NA	NA	NA	NA	NA	NA	NA	8	0
Wilson's warbler	Wilsonia pusilla	346	NA	Wilsonia_pusilla	Parulidae	PASSERIFORMES	Yes	non-peer reviewed	NA	NA	NA	NA	NA	NA	NA	NA	No	No	NA	500	NA	NA	NA	NA	NA	NA	NA	NA	1,7,8	0
yellow warbler	Dendroica petechia	107	NA	Dendroica_petechia	Parulidae	PASSERIFORMES	No	NA	150	46	30.7	57	28	49.1	Grunst & Grunst 2014	189	No	No	1	128	N	W	37.6	37.6	-118.8166667	-118.8166667	NA	NA	1,6,9	0
yellow warbler	Dendroica petechia	107	NA	Dendroica_petechia	Parulidae	PASSERIFORMES	No	NA	484	160	33.1	130	70	53.8	Yezerinac & Weatherhead 1997 Proc R Soc B	558	No	No	1	129	N	W	44.56666667	44.56666667	-76.33333333	-76.33333333	NA	NA	1,6,9	0
yellow warbler	Dendroica petechia	107	NA	Dendroica_petechia	Parulidae	PASSERIFORMES	No	NA	355	130	36.6	90	53	58.9	Yezerinac et al. 1995	560	Yes	Yes	1	129	N	W	44.56666667	44.56666667	-76.33333333	-76.33333333	NA	NA	1,6,9	0
yellow warbler	Dendroica petechia	107	NA	Dendroica_petechia	Parulidae	PASSERIFORMES	No	NA	53	7	13.2	12	3	25	Yezerinac et al. 1999	561	No	No	1	130	N	W	58.66666667	58.66666667	-94.41666667	-94.41666667	NA	NA	1,6,9	0
yellow-breasted chat	Icteria virens	157	NA	Icteria_virens	Parulidae	PASSERIFORMES	Yes	No paternity data in this paper	NA	NA	NA	NA	NA	NA	Mays & Ritchison 2004	347	No	No	1	217	N	W	37.65	37.65	-84.11666667	-84.11666667	NA	NA	1,6	0
yellow-breasted chat	Icteria virens	157	auricollis	Icteria_virens	Parulidae	PASSERIFORMES	No	NA	13	4	30.8	55	28	50.9	Mino et al 2011b	577	No	No	1	216	N	W	NA	49.25	NA	-119.05	NA	NA	1,6	0
yellowthroat	Geothlypis trichas	146	NA	Geothlypis_trichas	Parulidae	PASSERIFORMES	No	NA	486	93	19.1	138	60	43.5	Abroe et al 2007	5	No	No	1	191	N	W	43.38333333	43.38333333	-88.01666667	-88.01666667	NA	NA	7,12	1
yellowthroat	Geothlypis trichas	146	NA	Geothlypis_trichas	Parulidae	PASSERIFORMES	No	NA	234	44	18.8	63	28	44.4	Pedersen et al 2006	396	Yes	Yes	1	191	N	W	43.38333333	43.38333333	-88.01666667	-88.01666667	NA	NA	7,12	1
yellowthroat	Geothlypis trichas	146	NA	Geothlypis_trichas	Parulidae	PASSERIFORMES	No	NA	139	31	22.3	41	20	48.8	Thusius et al. (2001)	499	Yes	Yes	1	191	N	W	43.38333333	43.38333333	-88.01666667	-88.01666667	NA	NA	7,12	1
aquatic warbler	Acrocephalus paludicola	7	NA	Acrocephalus_paludicola	Sylviidae	PASSERIFORMES	No	NA	340	133	39.1	75	57	76	Leisler & Wink (2000)	303	No	No	5	8	N	E	53.33333333	53.33333333	22.66666667	22.66666667	NA	NA	11,12	1
aquatic warbler	Acrocephalus paludicola	7	NA	Acrocephalus_paludicola	Sylviidae	PASSERIFORMES	No	NA	70	25	35.7	18	9	50	Schulze-Hagen et al. 1993	462	No	No	5	9	N	E	53.48333333	53.48333333	23	23	NA	NA	11,12	1
black-browed reed-warbler	Acrocephalus bistrigiceps	5	NA	Acrocephalus_bistrigiceps	Sylviidae	PASSERIFORMES	No	NA	140	9	6.4	37	5	13.5	Hamoa & Saito 2005	198	No	No	1	6	N	E	36.86666667	36.86666667	139.05	139.05	NA	NA	11,12	1
Eurasian reed-warbler	Acrocephalus scirpaceus	10	NA	Acrocephalus_scirpaceus	Sylviidae	PASSERIFORMES	No	NA	186	12	6.5	52	8	15.4	Davies et al 2003	105	No	No	1	12	N	E	52.3	52.3	0.3	0.3	NA	NA	11,12	1
great reed warbler	Acrocephalus arundinaceus	4	NA	Acrocephalus_arundinaceus	Sylviidae	PASSERIFORMES	No	NA	678	23	3.4	162	10	6.2	Hasselquist et al. (1996)	205	No	Yes	1	4	N	E	59.16666667	59.16666667	15.41666667	15.41666667	NA	NA	11	1
great reed warbler	Acrocephalus arundinaceus	4	NA	Acrocephalus_arundinaceus	Sylviidae	PASSERIFORMES	No	NA	NA	NA	NA	272	18	6.6	Hansson et al 2004	206	No	No	1	4	N	E	59.16666667	59.16666667	15.41666667	15.41666667	NA	NA	11	1
great reed warbler	Acrocephalus arundinaceus	4	NA	Acrocephalus_arundinaceus	Sylviidae	PASSERIFORMES	No	NA	194	19	9.8	48	5	10.4	Leisler et al (2000)	303	No	No	1	5	N	E	49.66666667	49.66666667	10.85	10.85	NA	NA	11	1
Henderson reed-warbler	Acrocephalus vaughani	12	taiti	Acrocephalus_vaughani	Sylviidae	PASSERIFORMES	No	NA	28	2	7.1	NA	NA	NA	Brooke & Hartley (1995)	61	No	No	1,2	14	S	W	-24.38333333	-24.38333333	-128.3166667	-128.3166667	NA	NA	8,6	0
marsh warbler	Acrocephalus palustris	8	NA	Acrocephalus_palustris	Sylviidae	PASSERIFORMES	No	NA	131	4	3.1	33	3	9.1	Leisler & Wink (2000)	303	No	No	1	10	N	E	50.36666667	50.36666667	10.75	10.75	NA	NA	6,7,11,12,9	NA
moustached warbler	Acrocephalus melanopogon	6	NA	Acrocephalus_melanopogon	Sylviidae	PASSERIFORMES	No	NA	44	12	27.3	18	7	38.9	Blomqvist et al 2005	49	No	No	2	7	N	E	47.93333333	47.93333333	16.75	16.75	NA	NA	11,12	1
Savi's warbler	Locustella luscinioides	176	NA	Locustella_luscinioides	Sylviidae	PASSERIFORMES	No	NA	392	16	4.1	102	6	5.9	Neto et al 2010	380	No	No	1	238	N	W	NA	40.63333333	NA	-8.683333333	NA	NA	11,12	1
sedge warbler	Acrocephalus schoenobaenus	9	NA	Acrocephalus_schoenobaenus	Sylviidae	PASSERIFORMES	No	NA	143	12	8.4	33	9	27.3	Buchanan & Catchpole 2000	67	Yes	Yes	1	11	N	W	51.45	51.45	-0.516666667	-0.516666667	NA	NA	12	1
sedge warbler	Acrocephalus schoenobaenus	9	NA	Acrocephalus_schoenobaenus	Sylviidae	PASSERIFORMES	No	NA	201	15	7.5	44	10	22.7	Langefors et al. 1998	292	No	No	1	508	N	E	59.16666667	59.16666667	15.41666667	15.41666667	NA	NA	12	1
sedge warbler	Acrocephalus schoenobaenus	9	NA	Acrocephalus_schoenobaenus	Sylviidae	PASSERIFORMES	No	NA	403	34	8.4	85	16	18.8	Marshall et al 2007	338	No	No	1	11	N	W	NA	51.45	NA	-0.55	NA	NA	12	1
Seychelles warbler	Acrocephalus sechellensis	11	NA	Acrocephalus_sechellensis	Sylviidae	PASSERIFORMES	No	NA	55	21	38.2	45	18	40	Richardson et al. (2001)	432	No	No	4	13	S	E	-4.316666667	-4.316666667	55.65	55.65	NA	NA	6,12	NA
boreal owl	Aegolius funereus	18	NA	Aegolius_funereus	Strigidae	STRIGIFORMES	No	NA	109	0	0	32	0	0	Koopman et al 2007	275	No	No	1	21	N	W	NA	41	NA	-110	NA	NA	NA	NA
burrowing owl	Athene cunicularia	35	NA	Athene_cunicularia	Strigidae	STRIGIFORMES	No	NA	121	2	1.7	68	1	1.5	Rodriguex-Martinez et al 2014	438	No	No	1	45	S	W	-38.71666667	-38.71666667	-62.26666667	-62.26666667	NA	NA	NA	NA
eastern screech-owl	Megascops asio	188	NA	Megascops_asio	Strigidae	STRIGIFORMES	No	NA	80	0	0	23	0	0	Lawless & Ritchinson (1997)	297	No	No	1	255	N	W	37.61666667	37.61666667	-84.11666667	-84.11666667	NA	NA	NA	NA
elegant scops-owl	Otus elegans	206	NA	Otus_elegans	Strigidae	STRIGIFORMES	No	NA	200	1	0.5	108	1	0.9	Hsu et al 2006	226	No	No	1	281	N	E	22	22	121.0833333	121.0833333	221.7119096	47.03176378	NA	NA
flammulated owl	Otus flammeolus	207	NA	Otus_flammeolus	Strigidae	STRIGIFORMES	No	NA	37	0	0	17	0	0	Arsenault et al 2002	20	No	No	1	282	N	W	34.5	34.5	-108	-108	NA	NA	NA	NA
little owl	Athene noctua	36	NA	Athene_noctua	Strigidae	STRIGIFORMES	No	NA	53	0	0	16	0	0	M�ller et al. (2001)	374	No	No	1	46	N	E	NA	51.26666667	NA	6.366666667	NA	NA	NA	NA
long-eared owl	Asio otus	34	NA	Asio_otus	Strigidae	STRIGIFORMES	No	NA	59	0	0	12	0	0	Marks et al 1999	337	No	No	1	44	N	W	NA	46.88333333	NA	-114.1166667	NA	NA	NA	NA
tawny owl	Strix aluco	295	NA	Strix_aluco	Strigidae	STRIGIFORMES	No	NA	137	1	0.7	37	1	2.7	Saladin et al 2007	451	No	No	1	431	N	E	NA	46	NA	6	NA	NA	NA	NA
emu	Dromaius novaehollandiae	110	NA	Dromaius_novaehollandiae	Dromaiidae	CASUARIIFORMES	Yes	semi-wild, enclosure, suppl food and water	106	54	50.9	18	16	88.9	Taylor et al 2000	495	No	No	1	136	S	E	-32.21666667	-32.21666667	115.8166667	115.8166667	NA	NA	NA	NA
great tinamou	Tinamus major	320	NA	Tinamus_major	Tinamidae	TINAMIFORMES	No	NA	121	29	24	28	16	57.1	Brennan 2012	56	No	No	2	467	N	W	10.43333333	10.43333333	-83.98333333	-83.98333333	NA	NA	NA	NA
ostrich	Struthio camelus	297	NA	Struthio_camelus	Struthionidae	STRUTHIONIFORMES	No	NA	61	30	49.2	4	4	100	Kimwele & Graves 2003	265	No	No	2	434	S	E	NA	-1.4	NA	36.8	NA	NA	NA	NA
burrowing parakeet	Cyanoliseus patagonus	99	NA	Cyanoliseus_patagonus	Psittacidae	PSITTACIFORMES	No	NA	166	0	0	49	0	0	Masello et al 2002	343	No	No	1	119	S	W	-41.05	-41.05	-62.8	-62.8	NA	NA	NA	NA
Eclectus parrot	Eclectus roratus	362	macgillivrayi	Eclectus_roratus	Psittacidae	PSITTACIFORMES	No	NA	198	16	8.1	99	8	8.1	Heinsohn et al 2007	576	No	No	4	526	S	E	-12.75	-12.75	143.2833333	143.2833333	NA	NA	NA	NA
el oro parakeet	Pyrrhura orcesi	270	NA	Pyrrhura_orcesi	Psittacidae	PSITTACIFORMES	No	NA	104	1	1	28	1	3.6	Klauke et al 2013	268	No	No	4	394	S	W	-3.65	-3.65	-79.76666667	-79.76666667	NA	NA	NA	NA
green-rumped parrotlet	Forpus passerinus	136	NA	Forpus_passerinus	Psittacidae	PSITTACIFORMES	Yes	non-peer reviewed	827	64	7.7	160	23	14.4	Beissinger 2008	36	No	No	1	181	N	W	8.566666667	8.566666667	-67.58333333	-67.58333333	NA	NA	NA	NA
monk parakeet	Myiopsitta monachus	199	NA	Myiopsitta_monachus	Psittacidae	PSITTACIFORMES	No	NA	58	0	0	52	0	0	Goncalves da Silva et al 2013	178	No	No	1	270	N	W	NA	27	NA	-81	NA	NA	NA	NA
monk parakeet	Myiopsitta monachus	199	NA	Myiopsitta_monachus	Psittacidae	PSITTACIFORMES	No	NA	27	0	0	14	0	0	Goncalves da Silva et al 2013	178	No	No	1	271	N	W	NA	41.5	NA	-72.69	NA	NA	NA	NA
monk parakeet	Myiopsitta monachus	199	NA	Myiopsitta_monachus	Psittacidae	PSITTACIFORMES	No	NA	34	0	0	12	0	0	Goncalves da Silva et al 2013	178	No	No	4	269	S	W	NA	-31	NA	-59	NA	NA	NA	NA
monk parakeet	Myiopsitta monachus	199	NA	Myiopsitta_monachus	Psittacidae	PSITTACIFORMES	No	NA	NA	NA	NA	33	15	45.5	Martinez et al 2013	340	No	No	1,4	268	S	W	-31.66666667	-31.66666667	-62.81666667	-62.81666667	NA	NA	NA	NA
Ad�lie penguin	Pygoscelis adeliae	267	NA	Pygoscelis_adeliae	Spheniscidae	SPHENISCIFORMES	No	NA	22	2	9.1	18	2	11.1	Pilastro et al. (2001)	404	No	No	1	391	S	E	-74.35	-74.35	165.1333333	165.1333333	NA	NA	NA	NA
chinstrap penguin	Pygoscelis antarcticus	268	NA	Pygoscelis_antarcticus	Spheniscidae	SPHENISCIFORMES	No	NA	76	0	0	38	0	0	Moreno et al. (2000)	369	No	No	1	392	S	W	-63	-63	-60.66666667	-60.66666667	NA	NA	NA	NA
Fiordland penguin	Eudyptes pachyrhynchus	123	NA	Eudyptes_pachyrhynchus	Spheniscidae	SPHENISCIFORMES	No	NA	33	0	0	24	0	0	McClean et al 2000	348	No	No	1	154	S	E	-43.83333333	-43.83333333	168.8833333	168.8833333	269.1104876	13.6253762	NA	NA
Humboldt penguin	Spheniscus humboldti	289	NA	Spheniscus_humboldti	Spheniscidae	SPHENISCIFORMES	No	NA	49	0	0	21	0	0	Schwartz et al. (1999)	463	No	No	1	423	S	W	-15.36666667	-15.36666667	-75.2	-75.2	NA	NA	NA	NA
royal penguin	Eudyptes schlegeli	124	NA	Eudyptes_schlegeli	Spheniscidae	SPHENISCIFORMES	No	NA	26	1	3.8	13	1	7.7	St clair et al. (1995)	477	No	No	1	155	S	E	-54.5	-54.5	158.95	158.95	NA	NA	NA	NA
black grouse	Tetrao tetrix	310	NA	Tetrao_tetrix	Phasianidae	GALLIFORMES	No	NA	66	0	0	11	0	0	Alatalo et al. (1996)	6	No	No	5	457	N	E	62.16666667	62.16666667	25.08333333	25.08333333	NA	NA	NA	NA
black grouse	Tetrao tetrix	310	NA	Tetrao_tetrix	Phasianidae	GALLIFORMES	No	NA	NA	NA	NA	130	5	3.8	Lebigre et al 2007	298	No	No	5	456	N	E	NA	63	NA	26	NA	NA	NA	NA
greater sage-grouse	Centrocercus urophasianus	63	NA	Centrocercus_urophasianus	Phasianidae	GALLIFORMES	No	NA	1206	NA	NA	191	15	7.9	Bird et al 2012	43	No	No	5	77	N	W	NA	49.4	NA	-110.7	NA	NA	NA	NA
greater sage-grouse	Centrocercus urophasianus	63	NA	Centrocercus_urophasianus	Phasianidae	GALLIFORMES	No	NA	72	NA	NA	10	2	20	Semple et al (2001)	466	No	No	5	78	N	W	37.66666667	37.66666667	-118.8333333	-118.8333333	NA	NA	NA	NA
kalij pheasant	Lophura leucomelanos	359	NA	Lophura_leucomelanos	Phasianidae	GALLIFORMES	No	NA	79	24	30.4	13	7	53.8	Zeng et al 2016	575	No	No	4	525	N	W	19.43333333	19.43333333	-155.3	-155.3	NA	NA	NA	NA
Northern bobwhite	Colinus virginianus	356	NA	Colinus_virginianus	Odontophoridae	GALLIFORMES	No	NA	420	NA	NA	34	29	85.3	Davis et al 2017	566	No	No	1	513	N	W	NA	36	NA	-100	NA	NA	NA	NA
prairie chicken	TYMPANUCHUS CUPIDO	331	NA	Tympanuchus_cupido	Phasianidae	GALLIFORMES	No	NA	NA	NA	NA	25	11	44	Hess et al 2012	216	No	No	6	483	N	W	44.33333333	44.33333333	-89.63333333	-89.63333333	NA	NA	NA	NA
scaled quail	Callipepla squamata	353	NA	Callipepla_squamata	Odontophoridae	GALLIFORMES	No	NA	223	NA	NA	22	2	9.1	Davis et al 2017	566	No	No	1	514	N	W	NA	36	NA	-100	NA	NA	NA	NA
white-tailed ptarmigan	Lagopus leucura	165	NA	Lagopus_leucura	Phasianidae	GALLIFORMES	No	NA	58	3	5.2	18	3	16.7	Benson 2002	38	No	No	1	227	N	W	48.68333333	48.68333333	-113.7166667	-113.7166667	NA	NA	NA	NA
wild turkey	Meleagris gallopavo	190	NA	Meleagris_gallopavo	Phasianidae	GALLIFORMES	No	NA	250	29	11.6	31	14	45.2	Krakauer 2008	278	No	No	2	257	N	W	36.36666667	36.36666667	-121.05	-121.05	NA	NA	NA	NA
willow ptarmigan	Lagopus lagopus	164	NA	Lagopus_lagopus	Phasianidae	GALLIFORMES	No	NA	256	24	9.4	38	5	13.2	Freeland et al. (1995)	159	No	No	1	226	N	W	59.83333333	59.83333333	-136.3333333	-136.3333333	NA	NA	NA	NA
moorhen	Gallinula chloropus	141	NA	Gallinula_chloropus	Rallidae	GRUIFORMES	No	NA	68	0	0	13	0	0	McRae & Burke (1996)	351	No	No	1	186	N	W	52.63333333	52.63333333	-0.266666667	-0.266666667	NA	NA	NA	NA
pukeko	Porphyrio porphyrio	258	NA	Porphyrio_porphyrio	Rallidae	GRUIFORMES	No	NA	73	0	0	12	0	0	Jamieson et al. (1994)	238	No	No	4	378	S	E	NA	-45.93333333	NA	170.25	NA	NA	NA	NA
takahe	Porphyrio hochstetteri	257	NA	Porphyrio_hochstetteri	Rallidae	GRUIFORMES	No	NA	27	0	0	9	0	0	Lettink et al 2002	306	No	No	1	377	S	NA	NA	-38	NA	174	NA	NA	NA	NA
Tasmanian native hen	Gallinula mortierii	142	NA	Gallinula_mortierii	Rallidae	GRUIFORMES	No	NA	28	0	0	6	0	0	Gibbs et al. (1994)	177	No	No	2,3	187	S	E	-42.68333333	-42.68333333	148.0166667	148.0166667	NA	NA	NA	NA
European roller	Coracias garrulus	89	NA	Coracias_garrulus	Coraciidae	CORACIIFORMES	No	NA	169	9	5.3	49	2	4.1	S�nchez-T�jar et al 2015	452	No	No	1	108	N	W	37.3	37.3	-3.183333333	-3.183333333	NA	NA	NA	NA
buff-breasted sandpiper	Tryngites subruficollis	324	NA	Tryngites_subruficollis	Scolopacidae	CHARADRIIFORMES	No	NA	164	NA	NA	47	19	40.4	Lanctot et al. (1997)	290	No	No	5	476	N	W	70.2	70.2	-148.25	-148.25	NA	NA	NA	NA
comb-crested jacana	Irediparra gallinacea	159	NA	Irediparra_gallinacea	Jacanidae	CHARADRIIFORMES	No	NA	35	1	2.9	10	1	10	Haig et al 2003	195	No	No	2	219	S	E	-19.56666667	-19.56666667	146.7833333	146.7833333	NA	NA	NA	NA
common sandpiper	Actitis hypoleucos	13	NA	Actitis_hypoleucos	Scolopacidae	CHARADRIIFORMES	No	NA	53	4	7.5	15	3	20	Blomqvist et al 2002	48	No	No	1	16	N	E	57.78333333	57.78333333	12.31666667	12.31666667	NA	NA	NA	NA
common sandpiper	Actitis hypoleucos	13	NA	Actitis_hypoleucos	Scolopacidae	CHARADRIIFORMES	No	NA	83	13	15.7	27	5	18.5	MEE et al 2004	352	No	No	1	15	N	W	54.75	54.75	-3.016666667	-3.016666667	NA	NA	NA	NA
purple sandpiper	Calidris maritima	49	NA	Calidris_maritima	Scolopacidae	CHARADRIIFORMES	No	NA	82	1	1.2	27	1	3.7	Pierce & Lifjeld (1998)	402	No	No	1	60	N	E	78.21666667	78.21666667	15.58333333	15.58333333	NA	NA	NA	NA
red phalarope	Phalaropus fulicarius	235	NA	Phalaropus_fulicarius	Scolopacidae	CHARADRIIFORMES	No	NA	70	6	8.6	18	6	33.3	Dale et al. (1999)	103	No	No	2	349	N	N	69.4	69.4	81.81666667	81.81666667	NA	NA	NA	NA
red-necked phalarope	Phalaropus lobatus	236	NA	Phalaropus_lobatus	Scolopacidae	CHARADRIIFORMES	No	NA	226	4	1.8	63	4	6.3	Schamel et al 2004	456	No	No	1	350	N	W	66.5	66.558	-163.61	-163.05	1230.13952	67.10614901	NA	NA
ruff	Philomachus pugnax	239	NA	Philomachus_pugnax	Scolopacidae	CHARADRIIFORMES	No	NA	NA	NA	NA	34	17	50	Lank et al 2002	294	No	No	6	354	N	E	60.83333333	60.83333333	25.33333333	25.33333333	NA	NA	NA	NA
ruff	Philomachus pugnax	239	NA	Philomachus_pugnax	Scolopacidae	CHARADRIIFORMES	No	NA	NA	NA	NA	66	34	51.5	Thuman & Griffith 2005	498	No	No	6	353	N	E	57.16666667	57.16666667	18.33333333	18.33333333	NA	NA	NA	NA
sanderling	Calidris alba	48	NA	Calidris_alba	Scolopacidae	CHARADRIIFORMES	No	NA	342	7	2	48	3	6.3	Reneerkens et al 2014	425	No	No	1	59	N	W	74.5	74.5	-21	-21	NA	NA	NA	NA
spotted sandpiper	Actitis macularius	14	NA	Actitis_macularius	Scolopacidae	CHARADRIIFORMES	No	NA	34	1	2.9	9	1	11.1	Oring et al. (1992)	388	No	No	2	17	N	W	NA	47.16666667	NA	-94.41666667	NA	NA	NA	NA
upland sandpiper	Bartramia longicauda	38	NA	Bartramia_longicauda	Scolopacidae	CHARADRIIFORMES	No	NA	177	32	18.1	56	16.8	30	Casey et al 2011	78	No	No	1	48	N	W	NA	39.08333333	NA	-96.58333333	NA	NA	NA	NA
wattled jacana	Jacana jacana	161	NA	Jacana_jacana	Jacanidae	CHARADRIIFORMES	No	NA	235	24	10.2	74	18	24.3	Emlen et al. (1998)	141	No	No	2	221	N	W	9.233333333	9.233333333	-79.5	-79.5	NA	NA	NA	NA
western sandpiper	Calidris mauri	50	NA	Calidris_mauri	Scolopacidae	CHARADRIIFORMES	No	NA	61	4	6.6	25	2	8	Blomqvist et al 2002	48	No	No	1	61	N	W	64.33333333	64.33333333	-164.9333333	-164.9333333	1034	91.74017222	NA	NA
Wilson's phalarope	Steganopus tricolor	292	NA	Steganopus_tricolor	Scolopacidae	CHARADRIIFORMES	No	NA	43	0	0	15	0	0	Delehanty et al. (1998)	109	No	No	1	427	N	W	51.45	51.45	-105.1666667	-105.1666667	NA	NA	NA	NA
Australian magpie	Gymnorhina tibicen	150	tyrannica	Gymnorhina_tibicen	Cracticidae	PASSERIFORMES	No	NA	79	35	44.3	NA	NA	NA	Durrant & Hughes 2005	132	No	No	4	196	S	E	-37.71666667	-37.71666667	144.4	144.4	NA	NA	1,3,9	0
Australian magpie	Gymnorhina tibicen	150	dorsalis	Gymnorhina_tibicen	Cracticidae	PASSERIFORMES	No	NA	43	35	81.4	22	19	86.4	Hughes et al 2003	229	No	No	4	195	S	E	-31.9	-31.9	115.9833333	115.9833333	NA	NA	1,3,9	0
crimson-breasted shrike	Laniarius atrococcineus	167	NA	Laniarius_atrococcineus	Malaconotidae	PASSERIFORMES	No	NA	74	14	18.9	41	12	29.3	van de Heuvel et al 2014	509	No	No	1	229	S	E	-26.96666667	-26.96666667	21.81666667	21.81666667	NA	NA	1,2,3	0
grey fantail	Rhipidura fuliginosa	276	NA	Rhipidura_fuliginosa	Rhipiduridae	PASSERIFORMES	No	NA	49	27	55.1	25	16	64	Hoffman et al 2010	222	No	No	1	401	S	E	-35.45	-35.45	149.2833333	149.2833333	NA	NA	1,3,8,13	0
grey jay	Perisoreus canadensis	226	NA	Perisoreus_canadensis	Corvidae	PASSERIFORMES	Yes	non-peer reviewed	NA	NA	NA	NA	NA	NA	NA	NA	No	No	NA	338	NA	NA	NA	NA	NA	NA	NA	NA	8	0
Mexican jay	Aphelocoma ultramarina	30	NA	Aphelocoma_ultramarina	Corvidae	PASSERIFORMES	No	NA	93	15	16.1	31	12	38.7	Eimes et al 2005	138	Yes	Yes	4	40	N	W	31.88	31.88	-109.2	-109.2	NA	NA	1,4	0
Mexican jay	Aphelocoma ultramarina	30	NA	Aphelocoma_ultramarina	Corvidae	PASSERIFORMES	No	NA	139	55	39.6	51	32	62.7	Li & Brown (2000)	308	No	No	4	40	N	W	31.91666667	31.91666667	-109.25	-109.25	NA	NA	1,4	0
Siberian jay	Perisoreus infaustus	227	NA	Perisoreus_infaustus	Corvidae	PASSERIFORMES	No	NA	40	0	0	23	0	0	Gienapp & Merila 2010	172	No	No	4	339	N	E	62.36666667	62.36666667	21.5	21.5	NA	NA	8	0
Siberian jay	Perisoreus infaustus	227	NA	Perisoreus_infaustus	Corvidae	PASSERIFORMES	No	NA	20	0	0	15	0	0	Lillandt et al 2003	316	Yes	Yes	4	339	N	E	62.36666667	62.36666667	21.5	21.5	NA	NA	8	0
Steller�s jay	Cyanocitta stelleri	97	NA	Cyanocitta_stelleri	Corvidae	PASSERIFORMES	No	NA	79	12	15.2	41	6	14.6	Overeem et al 2014	391	No	No	1	117	N	W	40.98333333	40.98333333	-124	-124	NA	NA	1,8,9	0
white-throated magpie-jay	Calocitta formosa	51	NA	Calocitta_formosa	Corvidae	PASSERIFORMES	No	NA	105	35	33.3	32	23	71.9	Berg 2005	39	No	No	4	62	N	W	10.83333333	10.83333333	-85.61666667	-85.61666667	NA	NA	1,8,9	0
Australian magpie-lark	Grallina cyanoleuca	147	NA	Grallina_cyanoleuca	Monarchidae	PASSERIFORMES	No	NA	103	3	2.9	47	3	6.4	Hall & Magrath (2000)	197	No	No	1	192	S	E	-35.26666667	-35.26666667	149.1166667	149.1166667	NA	NA	3,9	NA
bull-headed shrike	Lanius bucephalus	168	NA	Lanius_bucephalus	Laniidae	PASSERIFORMES	No	NA	99	10	10.1	24	4	16.7	Yamagishi et al. (1992)	557	No	No	1	230	N	E	34.56666667	34.56666667	135.5333333	135.5333333	NA	NA	8,6,9	0
lesser gray shrike	Lanius minor	171	NA	Lanius_minor	Laniidae	PASSERIFORMES	No	NA	136	0	0	36	0	0	Valera et al 2003	507	No	No	1	233	N	E	40.58333333	48.58333333	19.3	19.3	NA	NA	1,3,9	0
loggerhead shrike	Lanius ludovicianus	170	NA	Lanius_ludovicianus	Laniidae	PASSERIFORMES	No	NA	179	8	4.5	36	5	13.9	Etterson 2004	143	No	No	1	232	N	W	34	34	-98	-98	NA	NA	9	NA
red-backed shrike	Lanius collurio	169	NA	Lanius_collurio	Laniidae	PASSERIFORMES	No	NA	19	1	5.3	6	1	16.7	Fornasari et al. (1994)	155	No	No	4	231	N	E	46.2	46.2	9.4	9.4	NA	NA	1,3,9	0
American crow	Corvus brachyrhynchos	92	NA	Corvus_brachyrhynchos	Corvidae	PASSERIFORMES	No	NA	202	21	10.4	60	13	21.7	Townsend et al 2009	501	No	No	4	111	N	W	NA	42.4	NA	-76.5	NA	NA	1,8,9,	0
apostlebird	Struthidea cinerea	296	NA	Struthidea_cinerea	Corcoracidae	PASSERIFORMES	No	NA	NA	NA	NA	78	2	2.6	Warrington et al 2013	528	No	No	2,4	433	S	E	-31	-31	142	142	NA	NA	1,3,9	0
apostlebird	Struthidea cinerea	296	NA	Struthidea_cinerea	Corcoracidae	PASSERIFORMES	No	NA	41	0	0	15	0	0	Woxvold & Mulder 2008	556	No	No	2,4	432	S	E	-34.56666667	-34.56666667	145.75	145.75	NA	NA	1,3,9	0
black-billed magpie	Pica pica	246	NA	Pica_pica	Corvidae	PASSERIFORMES	Yes	non-peer reviewed	NA	NA	NA	NA	NA	NA	NA	NA	No	No	1	365	NA	NA	NA	NA	NA	NA	NA	NA	3,9	NA
brown jay	Cyanocorax morio	98	NA	Cyanocorax_morio	Corvidae	PASSERIFORMES	No	NA	113	19	16.81415929	37	8	21.62162162	Williams 2004	547	No	No	4	118	N	W	10.2	10.2	-84.7	-84.7	NA	NA	1,8	0
carrion crow	Corvus corone	93	NA	Corvus_corone	Corvidae	PASSERIFORMES	No	NA	57	NA	NA	19	3	15.8	Baglione et al 2002	24	No	No	1,4	112	N	W	42	42	-5	-5	NA	NA	1,3,9,10	0
Eurasian jackdaw	Corvus monedula	94	NA	Corvus_monedula	Corvidae	PASSERIFORMES	No	NA	74	0	0	20	0	0	Henderson et al. 2000	3	No	No	1	114	N	W	52.63333333	52.63333333	-1.133333333	-1.133333333	NA	NA	1,3,10,9	0
Eurasian jackdaw	Corvus monedula	94	NA	Corvus_monedula	Corvidae	PASSERIFORMES	No	NA	39	1	2.6	15	1	6.7	Liebers & Peter 1998	311	No	No	1	113	N	E	50.91666667	50.91666667	11.56666667	11.56666667	NA	NA	1,3,10,9	0
Florida scrub-jay	Aphelocoma coerulescens	29	NA	Aphelocoma_coerulescens	Corvidae	PASSERIFORMES	No	NA	139	0	0	60	0	0	Quinn et al. (1999)	417	No	No	4	39	N	W	27.16666667	27.16666667	-81.35	-81.35	NA	NA	6	NA
white-winged chough	Corcorax melanorhamphos	91	NA	Corcorax_melanorhamphos	Corcoracidae	PASSERIFORMES	No	NA	68	0	0	28	0	0	Heinsohn et al 2000	213	No	No	4	110	S	E	NA	-35.26666667	NA	149.15	NA	NA	1,8,9	0
house sparrow	Passer domesticus	221	NA	Passer_domesticus	Passeridae	PASSERIFORMES	No	NA	176	65	36.9	69	44	63.8	Bichet et al 2014	42	No	No	1	327	N	W	47.33333333	47.33333333	-2.866666667	-2.866666667	395.919155	31.50074309	3,9	NA
house sparrow	Passer domesticus	221	NA	Passer_domesticus	Passeridae	PASSERIFORMES	No	NA	109	11	10.1	25	7	28	Cordero et al 1999	94	No	No	1	326	N	E	41.38333333	41.38333333	2.15	2.15	NA	NA	3,9	NA
house sparrow	Passer domesticus	221	NA	Passer_domesticus	Passeridae	PASSERIFORMES	No	NA	53	2	3.8	17	2	11.8	Cordero et al 1999	94	No	No	1	330	N	W	NA	53.06666667	NA	-0.95	NA	NA	3,9	NA
house sparrow	Passer domesticus	221	NA	Passer_domesticus	Passeridae	PASSERIFORMES	No	NA	517	89	17.2	146	54	37	Edly-Wright et al 2007	135	No	No	1	323	N	W	NA	35.2	NA	-97.43333333	NA	NA	3,9	NA
house sparrow	Passer domesticus	221	NA	Passer_domesticus	Passeridae	PASSERIFORMES	No	NA	185	19	10.3	56	16	28.6	Griffith et al 1999	186	Yes	Yes	1	324	N	W	35	35	-83	-83	NA	NA	3,9	NA
house sparrow	Passer domesticus	221	NA	Passer_domesticus	Passeridae	PASSERIFORMES	No	NA	305	4	1.3	112	4	3.6	Griffith et al 1999	186	No	No	1	329	N	W	51	51	-4	-4	NA	NA	3,9	NA
house sparrow	Passer domesticus	221	NA	Passer_domesticus	Passeridae	PASSERIFORMES	No	NA	3939	690	17.5	1115	423	37.9	Hsu et al 2015	227	No	No	1	329	N	W	51	51	-4	-4	NA	NA	3,9	NA
house sparrow	Passer domesticus	221	NA	Passer_domesticus	Passeridae	PASSERIFORMES	No	NA	3194	557	17.4	NA	NA	NA	Hsu et al 2017	228	Yes	No	1	329	N	W	NA	51	NA	-4	NA	NA	3,9	NA
house sparrow	Passer domesticus	221	NA	Passer_domesticus	Passeridae	PASSERIFORMES	No	NA	419	45	10.7	126	33	26.2	Stewart et al 2006	480	No	No	1	324	N	W	35	35	-83	-83	NA	NA	3,9	NA
house sparrow	Passer domesticus	221	NA	Passer_domesticus	Passeridae	PASSERIFORMES	No	NA	267	34	12.7	75	20	26.7	Stewart et al 2015	482	No	No	1	324	N	W	35	35	-83	-83	NA	NA	3,9	NA
house sparrow	Passer domesticus	221	NA	Passer_domesticus	Passeridae	PASSERIFORMES	No	NA	129	13	10.1	35	10	28.6	Vaclav & Hoi 2007	505	No	No	1	328	N	E	48.16666667	48.16666667	16.3	16.3	NA	NA	3,9	NA
house sparrow	Passer domesticus	221	NA	Passer_domesticus	Passeridae	PASSERIFORMES	No	NA	NA	NA	NA	9	6	66.7	Vaclav et al 2003	506	No	No	1	328	N	E	NA	48.16666667	NA	16.3	NA	NA	3,9	NA
house sparrow	Passer domesticus	221	NA	Passer_domesticus	Passeridae	PASSERIFORMES	No	NA	171	12	7	54	5	9.3	Veiga & Boto 2000	518	No	No	1	325	N	W	40.63333333	40.63333333	-4	-4	NA	NA	3,9	NA
house sparrow	Passer domesticus	221	NA	Passer_domesticus	Passeridae	PASSERIFORMES	No	NA	536	73	13.6	183	49	26.8	Wetton & Parkin 1991	537	No	No	1	330	N	W	53.06666667	53.06666667	-0.95	-0.95	NA	NA	3,9	NA
house sparrow	Passer domesticus	221	NA	Passer_domesticus	Passeridae	PASSERIFORMES	No	NA	136	27	19.9	41	15	36.6	Whitekiller et al 2000	538	No	No	1	323	N	W	35.2	35.2	-97.43333333	-97.43333333	NA	NA	3,9	NA
rock sparrow	Petronia petronia	230	NA	Petronia_petronia	Passeridae	PASSERIFORMES	No	NA	277	68	24.5	56	25	44.6	Nemeth et al 2012	378	No	No	1	343	N	E	NA	44.96666667	NA	6.633333333	NA	NA	14,15,9	NA
rock sparrow	Petronia petronia	230	NA	Petronia_petronia	Passeridae	PASSERIFORMES	No	NA	181	58	32	42	24	57.1	Pilastro et al 2002	403	No	No	1	344	NA	NA	NA	NA	NA	NA	NA	NA	14,15,9	NA
tree sparrow	Passer montanus	222	NA	Passer_montanus	Passeridae	PASSERIFORMES	No	NA	151	12	7.9	40	10	25	Cordero et al 2002	95	No	No	1	331	N	W	41.58333333	41.58333333	-2.433333333	-2.433333333	NA	NA	1,9	0
tree sparrow	Passer montanus	222	NA	Passer_montanus	Passeridae	PASSERIFORMES	No	NA	114	12	10.5	35	8	22.9	Cordero et al 2002	95	No	No	1	333	N	E	46.51666667	46.51666667	6.566666667	6.566666667	NA	NA	1,9	0
tree sparrow	Passer montanus	222	NA	Passer_montanus	Passeridae	PASSERIFORMES	No	NA	76	7	9.2	19	4	21.1	Seress et al 2007	467	No	No	1	332	N	E	46.25	46.25	20.13333333	20.13333333	NA	NA	1,9	0
jabiru	Jabiru mycteria	160	NA	Jabiru_mycteria	Ciconiidae	CICONIIFORMES	No	NA	34	1	2.9	13	1	7.7	Lopes et al 2013	322	No	No	1	220	S	W	NA	-17	-56	-56	NA	NA	NA	NA
white stork	Ciconia ciconia	83	NA	Ciconia_ciconia	Ciconiidae	CICONIIFORMES	No	NA	NA	NA	NA	145	39	26.9	Turjeman et al 2016	503	No	No	1	101	N	E	NA	44	NA	5	NA	NA	NA	NA
wood stork	Mycteria americana	198	NA	Mycteria_americana	Ciconiidae	CICONIIFORMES	No	NA	58	0	0	29	0	0	Mino et al 2011	360	No	No	1	267	S	W	NA	-14	NA	-48	NA	NA	NA	NA
Cape sugarbird	Promerops cafer	260	NA	Promerops_cafer	Promeropidae	PASSERIFORMES	No	NA	185	120	64.9	104	73	70.2	McFarlane et al 2009	349	No	No	1	381	S	E	-34	-34	18.96666667	18.96666667	NA	NA	6,9	NA
orange-tufted sunbird	Nectarinia osea	201	NA	Nectarinia_osea	Nectariniidae	PASSERIFORMES	No	NA	88	20	22.7	47	17	36.2	Zilberman et al. (1999)	564	No	No	1	273	N	E	32.08333333	32.08333333	34.78333333	34.78333333	NA	NA	1,2,4,8	0
barn swallow	Hirundo rustica	154	erythrogaster	Hirundo_rustica	Hirundinidae	PASSERIFORMES	No	NA	424	145	34.2	94	65	69.1	Eikenaar et al 2011	137	No	No	1	204	N	W	37.21666667	37.21666667	-80.41666667	-80.41666667	NA	NA	3,4,9	NA
barn swallow	Hirundo rustica	154	rustica	Hirundo_rustica	Hirundinidae	PASSERIFORMES	No	NA	80	24	30	18	9	50	Ellegren et al 1997	140	No	No	1	210	N	E	50.5	50.5	30.81666667	30.81666667	NA	NA	3,4,9	NA
barn swallow	Hirundo rustica	154	gutturalis	Hirundo_rustica	Hirundinidae	PASSERIFORMES	No	NA	296	8	2.7	65	5	7.7	Hasegawa et al 2010	204	No	No	1	203	N	E	37.11666667	37.11666667	138.0166667	138.0166667	NA	NA	3,4,9	NA
barn swallow	Hirundo rustica	154	rustica	Hirundo_rustica	Hirundinidae	PASSERIFORMES	No	NA	917	264	28.8	210	101	48.1	Kleven et al 2005	270	No	No	1	207	N	W	44.56666667	44.56666667	-76.31666667	-76.31666667	NA	NA	3,4,9	NA
barn swallow	Hirundo rustica	154	rustica	Hirundo_rustica	Hirundinidae	PASSERIFORMES	No	NA	391	121	30.9	86	43	50	Kleven et al 2006	271	Yes	Yes	1	207	N	W	44.56666667	44.56666667	-76.31666667	-76.31666667	NA	NA	3,4,9	NA
barn swallow	Hirundo rustica	154	gutturalis	Hirundo_rustica	Hirundinidae	PASSERIFORMES	No	NA	158	35	22.2	38	14	36.8	Kojima et al 2009	274	No	No	1	201	N	E	35.18333333	35.18333333	139.9166667	139.9166667	NA	NA	3,4,9	NA
barn swallow	Hirundo rustica	154	gutturalis	Hirundo_rustica	Hirundinidae	PASSERIFORMES	No	NA	143	12	8.4	33	5	15.2	Kojima et al 2009	274	No	No	1	202	N	E	35.21666667	35.21666667	139.8833333	139.8833333	NA	NA	3,4,9	NA
barn swallow	Hirundo rustica	154	rustica	Hirundo_rustica	Hirundinidae	PASSERIFORMES	No	NA	108	25	23.1	25	15	60	Laskemoen et al 2013	296	No	No	1	209	N	E	49.06666667	49.06666667	14.73333333	14.73333333	NA	NA	3,4,9	NA
barn swallow	Hirundo rustica	154	erythrogaster	Hirundo_rustica	Hirundinidae	PASSERIFORMES	No	NA	603	188	31.2	139	NA	NA	Lifjeld et al 2011	315	No	No	1	206	N	W	44.46666667	44.46666667	-76.46666667	-76.46666667	NA	NA	3,4,9	NA
barn swallow	Hirundo rustica	154	rustica	Hirundo_rustica	Hirundinidae	PASSERIFORMES	No	NA	261	73	28	63	21	33.3	M�ller & Tegelstr�m (1997)	362	No	No	1	211	N	E	57.2	57.2	10	10	NA	NA	3,4,9	NA
barn swallow	Hirundo rustica	154	rustica	Hirundo_rustica	Hirundinidae	PASSERIFORMES	No	NA	674	120	17.8	170	55	32.4	M�ller et al 2003	363	No	No	1	205	N	W	38.83333333	38.83333333	-6.983333333	-6.983333333	NA	NA	3,4,9	NA
barn swallow	Hirundo rustica	154	erythrogaster	Hirundo_rustica	Hirundinidae	PASSERIFORMES	No	NA	NA	NA	NA	53	26	49.1	Neumann et al 2007	381	No	No	1	212	N	W	NA	42.35	NA	-76.5	NA	NA	3,4,9	NA
barn swallow	Hirundo rustica	154	rustica	Hirundo_rustica	Hirundinidae	PASSERIFORMES	No	NA	44	13	29.5	9	5	55.6	Primmer et al. (1995)	412	Yes	Yes	1	211	N	E	57.2	57.2	10	10	NA	NA	3,4,9	NA
barn swallow	Hirundo rustica	154	rustica	Hirundo_rustica	Hirundinidae	PASSERIFORMES	No	NA	214	61	28.5	52	27	51.9	Saino et al 1999	450	No	No	1	208	N	E	NA	45.43333333	NA	8.616666667	NA	NA	3,4,9	NA
barn swallow	Hirundo rustica	154	erythrogaster	Hirundo_rustica	Hirundinidae	PASSERIFORMES	No	NA	NA	10	NA	11	5	45.5	Smith et al 1991	474	No	No	1	207	N	W	44.55	44.55	-76.31666667	-76.31666667	NA	NA	3,4,9	NA
barn swallow	Hirundo rustica	154	transistiva	Hirundo_rustica	Hirundinidae	PASSERIFORMES	No	NA	161	25	15.5	41	18	43.9	Vortman et al 2011	523	No	No	1	200	N	E	32.96666667	32.96666667	35.55	35.55	NA	NA	3,4,9	NA
Chilean swallow	Tachycineta meyeni	308	NA	Tachycineta_meyeni	Hirundinidae	PASSERIFORMES	No	NA	161	11	6.8	52	7	13.5	Ferretti et al 2016	151	No	No	1	453	S	W	-54.73333333	-54.73333333	-68.2	-68.2	NA	NA	3,9,12	NA
fairy martin	Hirundo ariel	153	NA	Hirundo_ariel	Hirundinidae	PASSERIFORMES	No	NA	203	28	13.8	70	14	20	Magrath & Elgar (1997)	330	No	No	1	199	S	E	-37.8	-37.8	144.95	144.95	NA	NA	1,3,4	0
house martin	Delichon urbicum	102	NA	Delichon_urbicum	Hirundinidae	PASSERIFORMES	No	NA	135	25	18.5	19	6	31.6	Riley et al. 1995	434	No	No	1	123	N	W	56.1	56.1	-3.933333333	-3.933333333	NA	NA	3,9,5	NA
house martin	Delichon urbicum	102	NA	Delichon_urbicum	Hirundinidae	PASSERIFORMES	No	NA	73	14	19.2	20	7	35	Whittingham & Lifjeld 1995	540	No	No	1	122	N	E	61.41666667	61.41666667	8.866666667	8.866666667	NA	NA	3,9,5	NA
mangrove swallow	Tachycineta albilinea	305	NA	Tachycineta_albilinea	Hirundinidae	PASSERIFORMES	No	NA	97	15	15.5	31	8	25.8	Moore et al. (1999)	365	No	No	1	444	N	W	9.166666667	9.166666667	-79.85	-79.85	NA	NA	1,3	0
purple martin	Progne subis	259	NA	Progne_subis	Hirundinidae	PASSERIFORMES	No	NA	1235	273	22.1	297	137	46.1	Tarof et al 2012	493	No	No	1	380	N	W	42.13333333	42.13333333	-80.3	-80.3	NA	NA	1,3,8	0
purple martin	Progne subis	259	NA	Progne_subis	Hirundinidae	PASSERIFORMES	No	NA	138	26	18.8	NA	NA	NA	Wagner et al. (1996)	524	No	No	1	379	N	W	NA	39.08333333	NA	-76.56666667	NA	NA	1,3,8	0
sand martin	Riparia riparia	277	NA	Riparia_riparia	Hirundinidae	PASSERIFORMES	No	NA	167	23	13.8	45	16	35.6	Alves & Bryant (1998)	11	No	No	1	403	N	W	56.2	56.2	-3.983333333	-3.983333333	NA	NA	3,9,4	NA
sand martin	Riparia riparia	277	NA	Riparia_riparia	Hirundinidae	PASSERIFORMES	No	NA	168	34	20.2	41	15	36.6	Augustin et al 2007	22	No	No	1	402	N	E	48.3	48.3	21.08333333	21.08333333	NA	NA	3,9,4	NA
tree swallow	Tachycineta bicolor	306	NA	Tachycineta_bicolor	Hirundinidae	PASSERIFORMES	No	NA	276	90	32.6	55	31	56.4	Barber & Robertson 2007	30	Yes	Yes	1	446	N	W	44.56666667	44.56666667	-76.31666667	-76.31666667	NA	NA	3,12	NA
tree swallow	Tachycineta bicolor	306	NA	Tachycineta_bicolor	Hirundinidae	PASSERIFORMES	No	NA	63	21	33.3	11	7	63.6	Barber et al 1998	31	No	No	1	446	N	W	44.56666667	44.56666667	-76.31666667	-76.31666667	NA	NA	3,12	NA
tree swallow	Tachycineta bicolor	306	NA	Tachycineta_bicolor	Hirundinidae	PASSERIFORMES	No	NA	341	157	46	72	46	63.9	Barber et al 2006	32	Yes	Yes	1	449	N	W	44.63333333	44.63333333	-76.26666667	-76.26666667	NA	NA	3,12	NA
tree swallow	Tachycineta bicolor	306	NA	Tachycineta_bicolor	Hirundinidae	PASSERIFORMES	No	NA	111	76	68.5	25	21	84	Barber et al. (1996)	33	No	No	1	448	N	W	44.7	44.7	-76.2	-76.2	NA	NA	3,12	NA
tree swallow	Tachycineta bicolor	306	NA	Tachycineta_bicolor	Hirundinidae	PASSERIFORMES	No	NA	529	272	51.4	106	79	74.5	Conrad et al 2001	92	No	No	1	446	N	W	44.56666667	44.56666667	-76.31666667	-76.31666667	NA	NA	3,12	NA
tree swallow	Tachycineta bicolor	306	NA	Tachycineta_bicolor	Hirundinidae	PASSERIFORMES	No	NA	67	37	55.2	13	11	84.6	Conrad et al 2001	92	No	No	1	447	N	W	44.58333333	44.58333333	-66.76666667	-66.76666667	NA	NA	3,12	NA
tree swallow	Tachycineta bicolor	306	NA	Tachycineta_bicolor	Hirundinidae	PASSERIFORMES	No	NA	193	101	52.3	34	29	85.3	Crowe et al 2009	101	Yes	Yes	1	446	N	W	44.56666667	44.56666667	-76.31666667	-76.31666667	NA	NA	3,12	NA
tree swallow	Tachycineta bicolor	306	NA	Tachycineta_bicolor	Hirundinidae	PASSERIFORMES	No	NA	365	175	47.9	67	55	82.1	Delmore et al 2008	111	No	No	1	446	N	W	44.56666667	44.56666667	-76.31666667	-76.31666667	NA	NA	3,12	NA
tree swallow	Tachycineta bicolor	306	NA	Tachycineta_bicolor	Hirundinidae	PASSERIFORMES	No	NA	44	34	77.3	12	12	100	Dunn & Robertson 1993	127	Yes	Yes	1	446	N	W	44.56666667	44.56666667	-76.31666667	-76.31666667	NA	NA	3,12	NA
tree swallow	Tachycineta bicolor	306	NA	Tachycineta_bicolor	Hirundinidae	PASSERIFORMES	No	NA	181	92	50.8	34	23	67.6	Dunn et al 1994a	128	Yes	Yes	1	446	N	W	44.56666667	44.56666667	-76.31666667	-76.31666667	NA	NA	3,12	NA
tree swallow	Tachycineta bicolor	306	NA	Tachycineta_bicolor	Hirundinidae	PASSERIFORMES	No	NA	119	63	52.9	23	20	87	Dunn et al 1994b	129	Yes	Yes	1	446	N	W	44.56666667	44.56666667	-76.31666667	-76.31666667	NA	NA	3,12	NA
tree swallow	Tachycineta bicolor	306	NA	Tachycineta_bicolor	Hirundinidae	PASSERIFORMES	No	NA	NA	NA	NA	23	16	69.6	Dunn&Whittingham 2007	131	No	No	1	445	N	W	43.38333333	43.38333333	-88.01666667	-88.01666667	NA	NA	3,12	NA
tree swallow	Tachycineta bicolor	306	NA	Tachycineta_bicolor	Hirundinidae	PASSERIFORMES	No	NA	448	229	51.1	67	49	73.1	Kempenaers et al 1999	261	Yes	Yes	1	446	N	W	44.56666667	44.56666667	-76.31666667	-76.31666667	NA	NA	3,12	NA
tree swallow	Tachycineta bicolor	306	NA	Tachycineta_bicolor	Hirundinidae	PASSERIFORMES	No	NA	104	53	51	21	16	76.2	Kempenaers et al 2001	262	Yes	Yes	1	446	N	W	44.56666667	44.56666667	-76.31666667	-76.31666667	NA	NA	3,12	NA
tree swallow	Tachycineta bicolor	306	NA	Tachycineta_bicolor	Hirundinidae	PASSERIFORMES	No	NA	3438	1685	49	587	493	84	Lessard et al 2014	305	No	No	1	450	N	W	NA	45	NA	-74	NA	NA	3,12	NA
tree swallow	Tachycineta bicolor	306	NA	Tachycineta_bicolor	Hirundinidae	PASSERIFORMES	No	NA	86	33	38.4	16	8	50	Lifjeld et al 1993	313	Yes	Yes	1	446	N	W	44.56666667	44.56666667	-76.31666667	-76.31666667	NA	NA	3,12	NA
tree swallow	Tachycineta bicolor	306	NA	Tachycineta_bicolor	Hirundinidae	PASSERIFORMES	No	NA	216	76	35.2	40	34	85	O'Brien & Dawson 2007, Bitton et al 2007	382	No	No	1	451	N	W	53	53	-123	-123	NA	NA	3,12	NA
tree swallow	Tachycineta bicolor	306	NA	Tachycineta_bicolor	Hirundinidae	PASSERIFORMES	No	NA	502	237	47.2	99	82	82.8	Stapleton et al 2007	479	No	No	1	446	N	W	44.56666667	44.56666667	-76.31666667	-76.31666667	NA	NA	3,12	NA
tree swallow	Tachycineta bicolor	306	NA	Tachycineta_bicolor	Hirundinidae	PASSERIFORMES	No	NA	NA	NA	NA	248	208	83.9	van Wijk et al 2017	514	No	No	1	450	N	W	NA	45	NA	-74	NA	NA	3,12	NA
tree swallow	Tachycineta bicolor	306	NA	Tachycineta_bicolor	Hirundinidae	PASSERIFORMES	No	NA	281	137	48.8	54	48	88.9	Whittingham & Dunn 2001	539	No	No	1	445	N	W	43.38333333	43.38333333	-88.01666667	-88.01666667	NA	NA	3,12	NA
tree swallow	Tachycineta bicolor	306	NA	Tachycineta_bicolor	Hirundinidae	PASSERIFORMES	No	NA	192	101	52.6	39	33	84.6	Whittingham et al 2003	541	Yes	Yes	1	445	N	W	43.38333333	43.38333333	-88.01666667	-88.01666667	NA	NA	3,12	NA
tree swallow	Tachycineta bicolor	306	NA	Tachycineta_bicolor	Hirundinidae	PASSERIFORMES	Yes	experimental	235	114	48.5	46	36	78.3	Whittingham et al 2006	542	Yes	Yes	1	445	N	W	43.38333333	43.38333333	-88.01666667	-88.01666667	NA	NA	3,12	NA
tree swallow	Tachycineta bicolor	306	NA	Tachycineta_bicolor	Hirundinidae	PASSERIFORMES	No	NA	439	169	38.5	NA	NA	NA	Whittingham&Dunn 2016	544	No	No	1	445	N	W	43.38333333	43.38333333	-88.01666667	-88.01666667	NA	NA	3,12	NA
white rumped swallow	Tachycineta leucorrhoa	307	NA	Tachycineta_leucorrhoa	Hirundinidae	PASSERIFORMES	No	NA	342	193	56.4	78	60	76.9	Ferretti et al 2011	150	No	No	1	452	S	W	-35.56666667	-35.56666667	-58.01666667	-58.01666667	NA	NA	3,9,12	NA
common swift	Apus apus	31	NA	Apus_apus	Apodidae	APODIFORMES	No	NA	88	4	4.5	42	4	9.5	Martins et al 2002	341	No	No	1	41	N	W	NA	51.75	NA	-1.25	NA	NA	NA	NA
cactus finch	Geospiza scandens	145	NA	Geospiza_scandens	Emberizidae	PASSERIFORMES	No	NA	368	38	10.3	NA	NA	NA	Grant & Grant 2011	182	No	No	1	190	S	W	-0.416666667	-0.416666667	-90.36666667	-90.36666667	NA	NA	15	NA
cactus finch	Geospiza scandens	145	NA	Geospiza_scandens	Emberizidae	PASSERIFORMES	No	NA	159	12	7.5	66	10	15.2	Petren et al. (1999)	401	Yes	No	1	190	S	W	-0.416666667	-0.416666667	-90.36666667	-90.36666667	NA	NA	15	NA
medium ground-finch	Geospiza fortis	144	NA	Geospiza_fortis	Emberizidae	PASSERIFORMES	No	NA	1248	213	17.1	NA	NA	NA	Grant & Grant 2011	182	No	No	1	189	S	W	-0.416666667	-0.416666667	-90.36666667	-90.36666667	NA	NA	6,8	0
medium ground-finch	Geospiza fortis	144	NA	Geospiza_fortis	Emberizidae	PASSERIFORMES	No	NA	223	44	19.7	93	33	35.5	Keller et al 2001	258	Yes	No	1	189	S	W	-0.416666667	-0.416666667	-90.36666667	-90.36666667	NA	NA	6,8	0
blue-black grassquits	Volatinia jacarina	344	NA	Volatinia_jacarina	Emberizidae	PASSERIFORMES	No	NA	20	10	50	11	7	63.6	Carvalho et al 2006	77	No	No	1	498	S	W	-15.95	-15.95	-47.93333333	-47.93333333	NA	NA	4,6	NA
blue-black grassquits	Volatinia jacarina	344	NA	Volatinia_jacarina	Emberizidae	PASSERIFORMES	No	NA	208	44	21.2	95	29	30.5	Manica et al 2016	335	No	No	1	498	S	W	-15.93333333	-15.93333333	-47.93333333	-47.93333333	NA	NA	4,6	NA
Cherrie's tanager	Ramphocelus costaricensis	272	NA	Ramphocelus_costaricensis	Thraupidae	PASSERIFORMES	No	NA	55	27	49.1	31	17	54.8	Krueger et al 2008	285	No	No	1	396	N	W	8.7	8.7	-83.2	-83.2	NA	NA	6,8,4,9	0
white-browed scrubwren	Sericornis frontalis	280	NA	Sericornis_frontalis	Acanthizidae	PASSERIFORMES	No	NA	137	17	12.4	51	12	23.5	Whittingham et al. (1997)	543	No	No	4	407	S	E	-35.26666667	-35.26666667	149.1	149.1	NA	NA	8,13,10,7,9	NA
brown thornbill	Acanthiza pusilla	1	NA	Acanthiza_pusilla	Acanthizidae	PASSERIFORMES	No	NA	178	11	6.2	67	8	11.9	Green et al. 2004	184	No	No	1	1	S	E	35.26666667	-35.26666667	149.1	149.1	NA	NA	1,8,6,7,9	0
speckled warbler	Chthonicola sagittatus	355	NA	Chthonicola_sagittatus	Acanthizidae	PASSERIFORMES	No	NA	103	11	10.7	48	6	12.5	Gardner et al 2004	570	No	No	2	519	S	E	-35.26666667	-35.26666667	149.15	149.15	NA	NA	1,8,6,9	0
American robin	Turdus migratorius	330	NA	Turdus_migratorius	Turdidae	PASSERIFORMES	No	NA	187	90	48.1	64	46	71.9	Rowe & Weatherhead 2007	443	No	No	1	482	N	W	40.03333333	40.03333333	-88.16666667	-88.16666667	NA	NA	1,3,8,9	0
clay-colored robin	Turdus grayi	328	NA	Turdus_grayi	Turdidae	PASSERIFORMES	No	NA	37	14	37.8	19	10	52.6	Stutchbury et al. (1998)	486	No	No	1	480	N	W	9.116666667	9.116666667	-79.7	-79.7	NA	NA	1,3,8,9	0
Eastern bluebird	Sialia sialis	286	NA	Sialia_sialis	Turdidae	PASSERIFORMES	Yes	isozymes	NA	NA	NA	NA	NA	NA	Gowaty & Bridges 1991	180	No	No	1	418	N	W	34.66666667	34.66666667	-82.83333333	-82.83333333	NA	NA	1,2,3,9	0
Eastern bluebird	Sialia sialis	286	NA	Sialia_sialis	Turdidae	PASSERIFORMES	Yes	non-peer reviewed	NA	NA	NA	NA	NA	NA	Gowaty PA, Plissner JH (1998) Eastern bluebird (Sialia sialis). In: Poole A, Gill F (eds) The Birds of North America, No. 381. The Birds of North America, Inc, Philadelphia, pp 1-31	181	No	No	1	NA	N	W	34.66666667	34.66666667	-82.83333333	-82.83333333	NA	NA	1,2,3,9	0
Eastern bluebird	Sialia sialis	286	NA	Sialia_sialis	Turdidae	PASSERIFORMES	No	NA	83	7	8.4	21	5	23.8	Meek et al. (1994)	353	No	No	1	420	N	W	44.56666667	44.56666667	-76.31666667	-76.31666667	NA	NA	1,2,3,9	0
Eastern bluebird	Sialia sialis	286	NA	Sialia_sialis	Turdidae	PASSERIFORMES	Yes	experimental	305	34	11.1	79	21	26.6	Stewart et al 2010	481	No	No	1	419	N	W	NA	37.66666667	NA	-84.25	NA	NA	1,2,3,9	0
Eurasian blackbird	Turdus merula	329	NA	Turdus_merula	Turdidae	PASSERIFORMES	Yes	non-peer reviewed	NA	NA	NA	NA	NA	NA	Creighton 2000	100	No	No	1	481	N	W	51.73333333	51.73333333	-1.266666667	-1.266666667	NA	NA	1,3,6,8,9	0
mountain bluebird	Sialia currucoides	284	NA	Sialia_currucoides	Turdidae	PASSERIFORMES	No	NA	465	169	36.3	92	66	71.7	Balenger et al 2009	28	No	No	1	414	N	W	44.63333333	44.63333333	-107	-107	NA	NA	3,4,2,1	NA
mountain bluebird	Sialia currucoides	284	NA	Sialia_currucoides	Turdidae	PASSERIFORMES	No	NA	900	288	32	177	115	65	O'Brien & Dawson 2011	383	No	No	1	415	N	W	51	51	-122	-122	NA	NA	3,4,2,1	NA
western bluebird	Sialia mexicana	285	NA	Sialia_mexicana	Turdidae	PASSERIFORMES	No	NA	207	39	18.8	51	23	45.1	Dickinson & Akre (1998)	112	No	No	4	417	N	W	36.36666667	36.36666667	-121.05	-121.05	NA	NA	1,8,3	0
western bluebird	Sialia mexicana	285	NA	Sialia_mexicana	Turdidae	PASSERIFORMES	No	NA	NA	NA	NA	42	20	47.6	Dickinson 2003	113	No	Yes	4	417	N	W	36.36666667	36.36666667	-121.05	-121.05	NA	NA	1,8,3	0
western bluebird	Sialia mexicana	285	NA	Sialia_mexicana	Turdidae	PASSERIFORMES	No	NA	1046	231	22.1	256	115	44.9	Ferree & Dickinson 2011, 2014	149	No	No	4	417	N	W	36.36666667	36.36666667	-121.05	-121.05	NA	NA	1,8,3	0
western bluebird	Sialia mexicana	285	NA	Sialia_mexicana	Turdidae	PASSERIFORMES	No	NA	324	114	35.2	76	51	67.1	Jacobs et al 2015	237	No	No	4	416	N	W	35.88333333	35.88333333	-106.0333333	-106.0333333	NA	NA	1,8,3	0
white-necked thrush	Turdus albicollis	327	NA	Turdus_albicollis	Turdidae	PASSERIFORMES	No	NA	22	4	18.2	11	4	36.4	Biagolini et al 2016	41	No	No	1	479	S	W	-24.06666667	-24.06666667	-47.96666667	-47.96666667	NA	NA	1,3,6,8,9	0
wood thrush	Hylocichla mustelina	155	NA	Hylocichla_mustelina	Turdidae	PASSERIFORMES	No	NA	151	9	6	51	7	13.7	Evans et al 2008	144	No	No	1	213	N	W	41.76666667	41.76666667	-79.93333333	-79.93333333	NA	NA	1,8	0
wood thrush	Hylocichla mustelina	155	NA	Hylocichla_mustelina	Turdidae	PASSERIFORMES	No	NA	112	45	40.2	36	24	66.7	Evans et al 2009	145	No	No	1	214	N	W	43.25	43.25	-80.88333333	-80.88333333	NA	NA	1,8	0
African blue tit	Parus teneriffae	219	NA	Parus_teneriffae	Paridae	PASSERIFORMES	No	NA	137	21	15.3	31	12	38.7	Garcia-De- Rey et al 2012	165	No	No	1	321	N	E	28.41666667	28.41666667	16.38333333	16.38333333	NA	NA	1,6,9	0
black-capped chickadee	Parus atricapillus	213	NA	Parus_atricapillus	Paridae	PASSERIFORMES	No	NA	351	52	14.8	57	19	33.3	Mennill et al 2004	354	No	No	1	289	N	W	44.56666667	44.56666667	-76.31666667	-76.31666667	NA	NA	1,8	0
black-capped chickadee	Parus atricapillus	213	NA	Parus_atricapillus	Paridae	PASSERIFORMES	No	NA	359	32	8.9	58	17	29.3	Otter et al. (1998)	390	No	No	1	289	N	W	44.56666667	44.56666667	-76.31666667	-76.31666667	NA	NA	1,8	0
blue tit	Parus caeruleus	215	NA	Parus_caeruleus	Paridae	PASSERIFORMES	Yes	experimental	673	55	8.2	72	30	41.7	Arct et al 2013	18	No	No	1	299	N	E	57.05	57.05	18.28333333	18.28333333	NA	NA	1,6,9	0
blue tit	Parus caeruleus	215	NA	Parus_caeruleus	Paridae	PASSERIFORMES	Yes	experimental	452	51	11.3	43	22	51.2	Brommer et al 2007	60	No	No	1	298	N	E	53.13333333	53.13333333	6.583333333	6.583333333	NA	NA	1,6,9	0
blue tit	Parus caeruleus	215	NA	Parus_caeruleus	Paridae	PASSERIFORMES	No	NA	288	73	25.3	50	34	68	Charmantier & Blondel 2003	82	No	No	1	291	N	W	42.51666667	42.51666667	-8.766666667	-8.766666667	NA	NA	1,6,9	0
blue tit	Parus caeruleus	215	NA	Parus_caeruleus	Paridae	PASSERIFORMES	No	NA	427	60	14.1	50	23	46	Charmantier & Blondel 2003	82	Yes	Yes	1	293	N	E	43.66666667	43.66666667	3.666666667	3.666666667	NA	NA	1,6,9	0
blue tit	Parus caeruleus	215	NA	Parus_caeruleus	Paridae	PASSERIFORMES	Yes	experimental	395	65	16.5	42	25	59.5	Charmantier & Perret 2004	83	Yes	Yes	1	293	N	E	43.66666667	43.66666667	3.666666667	3.666666667	NA	NA	1,6,9	0
blue tit	Parus caeruleus	215	NA	Parus_caeruleus	Paridae	PASSERIFORMES	Yes	experimental	443	50	11.3	49	21	42.9	Charmantier & Perret 2004	83	Yes	Yes	1	293	N	E	43.66666667	43.66666667	3.666666667	3.666666667	NA	NA	1,6,9	0
blue tit	Parus caeruleus	215	NA	Parus_caeruleus	Paridae	PASSERIFORMES	No	NA	205	37	18	30	15	50	Charmantier et al 2004	84	No	No	1	292	N	E	42.55	42.55	8.916666667	8.916666667	NA	NA	1,6,9	0
blue tit	Parus caeruleus	215	NA	Parus_caeruleus	Paridae	PASSERIFORMES	No	NA	839	135	16.1	97	67	69.1	Charmantier et al 2004	84	No	No	1	293	N	E	43.66666667	43.66666667	3.666666667	3.666666667	NA	NA	1,6,9	0
blue tit	Parus caeruleus	215	NA	Parus_caeruleus	Paridae	PASSERIFORMES	No	NA	NA	NA	NA	84	23	27.4	de Jong et al 2017	106	No	No	1	298	N	E	53.13333333	53.13333333	6.583333333	6.583333333	NA	NA	1,6,9	0
blue tit	Parus caeruleus	215	NA	Parus_caeruleus	Paridae	PASSERIFORMES	No	NA	574	89	15.5	51	33	64.7	Delhey et al 2003	110	Yes	Yes	1	295	N	E	48.21666667	48.21666667	16.33333333	16.33333333	NA	NA	1,6,9	0
blue tit	Parus caeruleus	215	NA	Parus_caeruleus	Paridae	PASSERIFORMES	No	NA	850	117	13.8	84	41	48.8	Dreiss et al 2006	123	No	No	1	296	N	E	48.28333333	48.28333333	4.283333333	4.283333333	NA	NA	1,6,9	0
blue tit	Parus caeruleus	215	NA	Parus_caeruleus	Paridae	PASSERIFORMES	No	NA	2452	385	15.7	248	NA	NA	Foerster et al 2003	154	No	Yes	1	295	N	E	48.21666667	48.21666667	16.33333333	16.33333333	NA	NA	1,6,9	0
blue tit	Parus caeruleus	215	NA	Parus_caeruleus	Paridae	PASSERIFORMES	No	NA	51	3	5.9	7	2	28.6	Gulberg et al 1992	191	No	No	1	301	N	E	NA	59.83333333	NA	17.63333333	NA	NA	1,6,9	0
blue tit	Parus caeruleus	215	NA	Parus_caeruleus	Paridae	PASSERIFORMES	No	NA	88	6	6.8	14	4	28.6	Johannessen et al 2005	239	No	No	1	302	N	E	59.93333333	59.93333333	10.55	10.55	NA	NA	1,6,9	0
blue tit	Parus caeruleus	215	NA	Parus_caeruleus	Paridae	PASSERIFORMES	No	NA	505	68	13.5	48	28	58.3	Johnsen et al 2003	245	Yes	Yes	1	295	N	E	48.21666667	48.21666667	16.33333333	16.33333333	NA	NA	1,6,9	0
blue tit	Parus caeruleus	215	NA	Parus_caeruleus	Paridae	PASSERIFORMES	No	NA	245	39	15.9	20	15	75	Johnsen et al 2012	247	Yes	Yes	1	295	N	E	48.21666667	48.21666667	16.33333333	16.33333333	NA	NA	1,6,9	0
blue tit	Parus caeruleus	215	NA	Parus_caeruleus	Paridae	PASSERIFORMES	No	NA	314	33	10.5	36	11	30.6	kempenaers et al 1992	259	Yes	Yes	1	297	N	E	51.25	51.25	4.466666667	4.466666667	NA	NA	1,6,9	0
blue tit	Parus caeruleus	215	NA	Parus_caeruleus	Paridae	PASSERIFORMES	No	NA	1443	180	12.5	165	69	41.8	kempenaers et al 1997, Kempenaers 1997	260	No	No	1	297	N	E	51.25	51.25	4.466666667	4.466666667	NA	NA	1,6,9	0
blue tit	Parus caeruleus	215	NA	Parus_caeruleus	Paridae	PASSERIFORMES	No	NA	457	22	4.8	46	15	32.6	Krokene & Lifjeld 2000	282	Yes	Yes	1	300	N	E	58.86666667	58.86666667	9.6	9.6	NA	NA	1,6,9	0
blue tit	Parus caeruleus	215	NA	Parus_caeruleus	Paridae	PASSERIFORMES	Yes	experimental	175	23	13.1	28	13	46.4	Krokene & Lifjeld 2000	282	No	No	1	304	N	E	NA	59.98333333	NA	10.76666667	NA	NA	1,6,9	0
blue tit	Parus caeruleus	215	NA	Parus_caeruleus	Paridae	PASSERIFORMES	No	NA	466	31	6.7	47	17	36.2	Krokene et al. 1998	284	No	No	1	300	N	E	58.86666667	58.86666667	9.6	9.6	NA	NA	1,6,9	0
blue tit	Parus caeruleus	215	NA	Parus_caeruleus	Paridae	PASSERIFORMES	No	NA	986	115	11.7	103	41	39.8	Leech et al 2001	300	No	No	1	303	N	W	NA	54.05	NA	-2.8	NA	NA	1,6,9	0
blue tit	Parus caeruleus	215	NA	Parus_caeruleus	Paridae	PASSERIFORMES	No	NA	1176	150	12.8	122	57	46.7	Magrath et al 2009	331	No	No	1	298	N	E	53.13333333	53.13333333	6.583333333	6.583333333	NA	NA	1,6,9	0
blue tit	Parus caeruleus	215	NA	Parus_caeruleus	Paridae	PASSERIFORMES	No	NA	635	72	11.3	74	31	41.9	Schlicht et al 2012	458	No	Yes	1	294	N	E	48.13333333	48.13333333	10.88333333	10.88333333	NA	NA	1,6,9	0
blue tit	Parus caeruleus	215	NA	Parus_caeruleus	Paridae	PASSERIFORMES	No	NA	NA	NA	NA	396	182	46	Schlicht et al 2015	459	Yes	No	1	294	N	E	48.13333333	48.13333333	10.88333333	10.88333333	NA	NA	1,6,9	0
blue tit	Parus caeruleus	215	NA	Parus_caeruleus	Paridae	PASSERIFORMES	No	NA	NA	NA	NA	561	320	57	Schlicht et al 2015	459	Yes	No	1	295	N	E	48.21666667	48.21666667	16.33333333	16.33333333	NA	NA	1,6,9	0
blue tit	Parus caeruleus	215	NA	Parus_caeruleus	Paridae	PASSERIFORMES	No	NA	NA	NA	NA	36	20	55.6	Vedder et al 2009	516	No	No	1	298	N	E	53.13333333	53.13333333	6.583333333	6.583333333	NA	NA	1,6,9	0
Cape pendulin tit	Anthoscopus minutus	27	NA	Anthoscopus_minutus	Remizidae	PASSERIFORMES	No	NA	42	3	7.1	13	2	15.4	Ball et al. 2017	29	No	No	4	37	S	E	-33.68333333	-33.68333333	18.43333333	18.43333333	NA	NA	1,3,15,2	0
coal tit	Parus ater	212	NA	Parus_ater	Paridae	PASSERIFORMES	No	NA	3559	1119	31.4	483	342	70.8	Dietrich et al 2004	115	No	No	1	288	N	E	52.45	52.45	7.25	7.25	NA	NA	1,8,9	0
coal tit	Parus ater	212	NA	Parus_ater	Paridae	PASSERIFORMES	No	NA	3365	1057	31.4	457	322	70.5	Dietrich-Bischoff et al 2006	116	Yes	Yes	1	288	N	E	52.45	52.45	7.25	7.25	NA	NA	1,8,9	0
coal tit	Parus ater	212	NA	Parus_ater	Paridae	PASSERIFORMES	No	NA	158	40	25.3	20	15	75	Lubjuhn et al. (1999)	327	No	No	1	287	N	E	NA	52.33333333	NA	11	NA	NA	1,8,9	0
coal tit	Parus ater	212	NA	Parus_ater	Paridae	PASSERIFORMES	No	NA	3143	996	31.7	431	309	71.7	Schmoll et al 2005	460	Yes	Yes	1	288	N	E	52.45	52.45	7.25	7.25	NA	NA	1,8,9	0
crested tit	Parus cristatus	216	NA	Parus_cristatus	Paridae	PASSERIFORMES	No	NA	136	15	11	20	6	30	Lens et al. (1997)	304	No	No	1	305	N	E	51.48333333	51.48333333	4.933333333	4.933333333	NA	NA	1,3	0
great tit	Parus major	217	NA	Parus_major	Paridae	PASSERIFORMES	No	NA	4018	442	11	668	NA	NA	Araya-Ajoy et al 2015	16	Yes	No	1	309	N	E	47.96666667	47.96666667	11.23333333	11.23333333	NA	NA	1,8,9	0
great tit	Parus major	217	NA	Parus_major	Paridae	PASSERIFORMES	No	NA	6441	621	9.6	NA	NA	NA	Araya-Ajoy et al 2016	17	No	No	1	309	N	E	47.96666667	47.96666667	11.23333333	11.23333333	NA	NA	1,8,9	0
great tit	Parus major	217	NA	Parus_major	Paridae	PASSERIFORMES	No	NA	304	62	20.4	47	26	55.3	Garcia-Navas et al 2015	166	No	No	1	307	N	W	39.55	39.55	-4.333333333	-4.333333333	NA	NA	1,8,9	0
great tit	Parus major	217	NA	Parus_major	Paridae	PASSERIFORMES	No	NA	47	7	14.9	10	5	50	Gulberg et al 1992	191	No	No	1	318	N	E	59.83333333	59.83333333	17.66666667	17.66666667	NA	NA	1,8,9	0
great tit	Parus major	217	NA	Parus_major	Paridae	PASSERIFORMES	No	NA	82	7	8.5	13	4	30.8	Johannessen et al 2005	239	No	No	1	319	N	E	59.93333333	59.93333333	10.55	10.55	NA	NA	1,8,9	0
great tit	Parus major	217	NA	Parus_major	Paridae	PASSERIFORMES	No	NA	229	38	16.6	32	17	53.1	Kawano et al 2009	257	No	No	1	306	N	E	33.51666667	33.51666667	130.0333333	130.0333333	NA	NA	1,8,9	0
great tit	Parus major	217	NA	Parus_major	Paridae	PASSERIFORMES	No	NA	408	33	8.1	55	15	27.3	Krokene et al. 1998	284	No	No	1	317	N	E	58.86666667	58.86666667	9.6	9.6	NA	NA	1,8,9	0
great tit	Parus major	217	NA	Parus_major	Paridae	PASSERIFORMES	No	NA	2013	150	7.5	265	90	34	Lubjuhn et al 1999, Lubjuhn et al 2007	325	No	No	1	313	N	E	52.36666667	52.36666667	11.01666667	11.01666667	NA	NA	1,8,9	0
great tit	Parus major	217	NA	Parus_major	Paridae	PASSERIFORMES	No	NA	192	19	9.9	23	9	39.1	Otter et al 2001	389	No	No	1	316	N	E	55.66666667	55.66666667	12.56666667	12.56666667	NA	NA	1,8,9	0
great tit	Parus major	217	NA	Parus_major	Paridae	PASSERIFORMES	No	NA	1185	150	12.7	164	80	48.8	Patrick et al 2012	393	No	No	1	311	N	W	51.76666667	51.76666667	-1.133333333	-1.133333333	NA	NA	1,8,9	0
great tit	Parus major	217	NA	Parus_major	Paridae	PASSERIFORMES	No	NA	681	58	8.5	78	31	39.7	Strohbach et al 1998	483	No	No	1	310	N	E	51.41666667	51.41666667	7.65	7.65	NA	NA	1,8,9	0
great tit	Parus major	217	NA	Parus_major	Paridae	PASSERIFORMES	No	NA	667	43	6.4	99	25	25.3	van Oers et al 2008	512	No	No	1	312	N	E	52	52	5.833333333	5.833333333	NA	NA	1,8,9	0
great tit	Parus major	217	NA	Parus_major	Paridae	PASSERIFORMES	No	NA	516	18	3.5	82	7	8.5	Verboven & Mateman 1997	519	No	No	1	315	N	E	53.3	53.3	5.066666667	5.066666667	NA	NA	1,8,9	0
great tit	Parus major	217	NA	Parus_major	Paridae	PASSERIFORMES	No	NA	34	1	2.9	4	1	25	Winkel et al 2001	549	No	No	1	314	N	E	52.15	52.15	10.31666667	10.31666667	NA	NA	1,8,9	0
great tit	Parus major	217	NA	Parus_major	Paridae	PASSERIFORMES	No	NA	710	62	8.7	92	28	30.4	Yuta & Koizumi 2016	562	No	No	1	308	N	E	42.66666667	42.66666667	141.6	141.6	NA	NA	1,8,9	0
great tit	Parus major	217	NA	Parus_major	Paridae	PASSERIFORMES	No	NA	445	28	6.3	47	15	31.9	Bokony et al 2017	567	No	No	1	515	N	E	47.08333333	47.08333333	17.83333333	17.83333333	NA	NA	1,8,9	0
ground tit	Pseudopodoces humilis	265	NA	Pseudopodoces_humilis	Paridae	PASSERIFORMES	No	NA	438	57	13	77	29	37.7	Du & Lu 2009	124	Yes	Yes	1,4	389	N	E	34.23333333	34.23333333	102.0333333	102.0333333	NA	NA	4,14,9	NA
ground tit	Pseudopodoces humilis	265	NA	Pseudopodoces_humilis	Paridae	PASSERIFORMES	No	NA	352	1	0.3	75	1	1.3	Johannessen et al 2011	240	No	No	4	388	N	E	30.48333333	30.48333333	91.1	91.1	NA	NA	4,14,9	NA
ground tit	Pseudopodoces humilis	265	NA	Pseudopodoces_humilis	Paridae	PASSERIFORMES	No	NA	966	122	12.6	172	55	32	Wang & Lu 2014	526	No	No	1,4	389	N	E	34.23333333	34.23333333	102.0333333	102.0333333	NA	NA	4,14,9	NA
penduline tit	Remiz pendulinus	275	NA	Remiz_pendulinus	Remizidae	PASSERIFORMES	No	NA	201	14	7	52	9	17.3	Schleicher et al. (1997)	457	No	No	3	400	N	E	47.93333333	47.93333333	17.71666667	17.71666667	NA	NA	11,12	1
penduline tit	Remiz pendulinus	275	NA	Remiz_pendulinus	Remizidae	PASSERIFORMES	No	NA	166	39	23.5	55	29	52.7	van Dijk et al 2010	510	No	No	3	399	N	E	46.31666667	46.31666667	20.1	20.1	NA	NA	11,12	1
tufted titmouse	Baeolophus bicolor	37	NA	Baeolophus_bicolor	Paridae	PASSERIFORMES	No	NA	34	3	8.8	9	2	22.2	Pravosudova et al 2002	411	No	No	1	47	N	W	40	40	-82.88333333	-82.88333333	NA	NA	1,9	0
varied tit	Parus varius	220	NA	Parus_varius	Paridae	PASSERIFORMES	No	NA	251	37	14.7	40	16	40	Ju et al 2014	253	No	No	1	322	N	E	40.01666667	40.01666667	122.9333333	122.9333333	NA	NA	7,8	0
white-crowned penduline tit	Remiz coronatus	274	NA	Remiz_coronatus	Remizidae	PASSERIFORMES	No	NA	29	0	0	5	0	0	Ball et al. 2017	29	No	No	1	398	N	E	42.41666667	42.41666667	70.48333333	70.48333333	NA	NA	1,3,9	0
willow tit	Parus montanus	218	NA	Parus_montanus	Paridae	PASSERIFORMES	No	NA	787	53	6.7	117	25	21.4	Lampila et al 2011	289	No	No	1	320	N	E	65	65	25.5	25.5	NA	NA	1,8	0
willow tit	Parus montanus	218	NA	Parus_montanus	Paridae	PASSERIFORMES	No	NA	112	1	0.9	24	1	4.2	Orell et al. (1997)	387	No	No	1	320	N	E	65	65	25.5	25.5	NA	NA	1,8	0
willow tit	Parus montanus	218	NA	Parus_montanus	Paridae	PASSERIFORMES	No	NA	273	29	10.6	40	14	35	Rytk�nen et al. 2007	449	Yes	Yes	1	320	N	E	65	65	25.5	25.5	NA	NA	1,8	0
Eastern kingbird	Tyrannus tyrannus	333	NA	Tyrannus_tyrannus	Tyrannidae	PASSERIFORMES	No	NA	132	54	40.9	45	26	57.8	Chutter et al 2016	89	Yes	Yes	1	486	N	W	43	43	-119	-119	NA	NA	1,3,8,9,15	0
Eastern kingbird	Tyrannus tyrannus	333	NA	Tyrannus_tyrannus	Tyrannidae	PASSERIFORMES	No	NA	264	124	47	89	54	60.7	Dolan et al 2007	118	No	No	1	486	N	W	43	43	-119	-119	NA	NA	1,3,8,9,15	0
Eastern kingbird	Tyrannus tyrannus	333	NA	Tyrannus_tyrannus	Tyrannidae	PASSERIFORMES	No	NA	64	27	42.2	20	12	60	Rowe et al 2001	444	No	No	1	485	N	W	43.3	43.3	-74.88333333	-74.88333333	NA	NA	1,3,8,9,15	0
Eastern phoebe	Sayornis phoebe	279	NA	Sayornis_phoebe	Tyrannidae	PASSERIFORMES	No	NA	769	39	5.1	174	16	9.2	Beheler & Rhodes 2003	35	No	No	1	405	N	W	NA	38.9	NA	-86.9	NA	NA	1,8,3	0
Eastern phoebe	Sayornis phoebe	279	NA	Sayornis_phoebe	Tyrannidae	PASSERIFORMES	No	NA	76	9	11.8	20	4	20	Conrad et al. (1998)	93	No	No	1	406	N	W	44.56666667	44.56666667	-76.31666667	-76.31666667	NA	NA	1,8,3	0
least flycatcher	Empidonax minimus	116	NA	Empidonax_minimus	Tyrannidae	PASSERIFORMES	No	NA	86	30	34.9	23	13	56.5	Tarof et al 2005	492	No	No	1	146	N	W	44.56666667	44.56666667	-76.31666667	-76.31666667	NA	NA	6,8	0
lesser elaenia	Elaenia chiriquensis	112	NA	Elaenia_chiriquensis	Tyrannidae	PASSERIFORMES	No	NA	38	14	36.8	15	10	66.7	Stutchbury et 2007	484	No	No	1	138	N	W	NA	9.116666667	NA	-79.68333333	NA	NA	1,3,9	0
scissor-tailed flycatchers	Tyrannus forficatus	332	NA	Tyrannus_forficatus	Tyrannidae	PASSERIFORMES	No	NA	168	82	48.8	44	29	65.9	Roeder et al 2016	439	No	No	1	484	N	W	34.76666667	34.76666667	-98.48333333	-98.48333333	NA	NA	1,3,2,4,15	0
vermilion flycatcher	Pyrocephalus rubinus	269	NA	Pyrocephalus_rubinus	Tyrannidae	PASSERIFORMES	Yes	results depend on methods used, socially monogamous but both IBP and EPM recorded	34	16	47.1	11	7	63.6	R�OS-CHEL�N et al 2008	435	No	No	1	393	N	W	19.28333333	19.28333333	-98.23333333	-98.23333333	NA	NA	1,6,9,2	0
willow flycatcher	Empidonax traillii	117	NA	Empidonax_traillii	Tyrannidae	PASSERIFORMES	No	NA	140	20	14.3	56	12	21.4	Pearson et al 2006	394	No	No	1	147	N	W	NA	35.65	NA	-118.0333333	NA	NA	3,6	NA
yellow-bellied elaenia	Elaenia flavogaster	113	NA	Elaenia_flavogaster	Tyrannidae	PASSERIFORMES	No	NA	24	1	4.2	13	1	7.7	Stutchbury et 2007	484	No	No	1	139	N	W	NA	9.116666667	NA	-79.68333333	NA	NA	1,2,3,6	0
acadian flycatcher	Empidonax virescens	118	NA	Empidonax_virescens	Tyrannidae	PASSERIFORMES	No	NA	29	4	13.8	12	3	25	Evans et al 2009	145	No	No	1	149	N	W	42.71666667	42.71666667	-81.1	-81.1	NA	NA	8	0
acadian flycatcher	Empidonax virescens	118	NA	Empidonax_virescens	Tyrannidae	PASSERIFORMES	No	NA	28	16	57.1	14	9	64.3	Hung et al 2009	230	No	No	1	148	N	W	41.76666667	41.76666667	-79.93333333	-79.93333333	NA	NA	8	0
acadian flycatcher	Empidonax virescens	118	NA	Empidonax_virescens	Tyrannidae	PASSERIFORMES	No	NA	133	54	40.6	53	31	58.5	Woolfenden et al 2005	555	No	No	1	148	N	W	41.76666667	41.76666667	-79.93333333	-79.93333333	NA	NA	8	0
blue-headed vireo	Vireo solitarius	343	NA	Vireo_solitarius	Vireonidae	PASSERIFORMES	No	NA	37	1	2.7	16	1	6.3	Morton et al. (1998)	370	No	No	1	497	N	W	41	41	-79	-79	NA	NA	8	0
red-eyed vireo	Vireo olivaceus	342	NA	Vireo_olivaceus	Vireonidae	PASSERIFORMES	No	NA	19	11	57.9	7	4	57.1	Morton et al. (1998)	370	No	No	1	496	N	W	41	41	-79	-79	NA	NA	8	0
white-eyed vireo	Vireo griseus	341	NA	Vireo_griseus	Vireonidae	PASSERIFORMES	No	NA	102	2	2	36	2	5.6	Campomezzi et al 2012	73	No	No	1	495	N	W	NA	31.4	NA	-97.8	NA	NA	6,7	NA
American golden plover	Pluvialis dominica	254	NA	Pluvialis_dominica	Charadriidae	CHARADRIIFORMES	No	NA	131	10	7.6	37	6	16.2	Yezerinac et al 2013	559	No	No	1	374	N	W	NA	71.29	NA	-156.8	NA	NA	NA	NA
Eurasian dotterel	Eudromias morinellus	122	NA	Eudromias_morinellus	Charadriidae	CHARADRIIFORMES	No	NA	44	2	4.5	22	2	9.1	Owens et al. (1995)	392	No	No	1	153	N	W	57.05	57.05	-3.566666667	-3.566666667	NA	NA	NA	NA
Eurasian oystercatcher	Haematopus ostralegus	152	NA	Haematopus_ostralegus	Haematopodidae	CHARADRIIFORMES	No	NA	65	1	1.5	26	1	3.8	Heg et al. (1993)	212	No	No	1	198	N	E	53.48333333	53.48333333	6.216666667	6.216666667	NA	NA	NA	NA
Kentish plover	Charadrius alexandrinus	68	NA	Charadrius_alexandrinus	Charadriidae	CHARADRIIFORMES	No	NA	170	5	2.9	65	3	4.6	Blomqvist et al 2002	48	Yes	Yes	1	85	N	E	36.71666667	36.71666667	35.05	35.05	NA	NA	NA	NA
Kentish plover	Charadrius alexandrinus	68	NA	Charadrius_alexandrinus	Charadriidae	CHARADRIIFORMES	No	NA	120	1	0.8	63	1	1.6	Maher et al 2017	333	No	No	1	86	N	W	NA	15.9008	NA	-23.984	223.2920586	159.8562482	NA	NA
Kentish plover	Charadrius alexandrinus	68	NA	Charadrius_alexandrinus	Charadriidae	CHARADRIIFORMES	No	NA	19	0	0	12	0	0	Maher et al 2017	333	No	No	1	83	N	E	16.8	16.8	41.88333333	41.88333333	NA	NA	NA	NA
Kentish plover	Charadrius alexandrinus	68	NA	Charadrius_alexandrinus	Charadriidae	CHARADRIIFORMES	No	NA	57	0	0	28	0	0	Maher et al 2017	333	No	No	1	84	N	E	24.26666667	24.26666667	54.6	54.6	NA	NA	NA	NA
Kentish plover	Charadrius alexandrinus	68	NA	Charadrius_alexandrinus	Charadriidae	CHARADRIIFORMES	No	NA	184	3	1.6	73	3	4.1	Maher et al 2017	333	No	No	1	85	N	E	36.71666667	36.71666667	35.05	35.05	NA	NA	NA	NA
Kentish plover	Charadrius alexandrinus	68	NA	Charadrius_alexandrinus	Charadriidae	CHARADRIIFORMES	No	NA	46	0	0	19	0	0	Maher et al 2017	333	No	No	1	509	N	W	NA	36.979483	NA	-25.099505	NA	NA	NA	NA
Kittlitz's plover	Charadrius pecuarius	74	NA	Charadrius_pecuarius	Charadriidae	CHARADRIIFORMES	No	NA	18	0	0	15	0	0	Maher et al 2017	333	No	No	1	92	S	E	-22.03333333	-22.03333333	43.65	43.65	NA	NA	NA	NA
Madagascar plover	Charadrius thoracicus	77	NA	Charadrius_thoracicus	Charadriidae	CHARADRIIFORMES	No	NA	20	0	0	12	0	0	Maher et al 2017	333	No	No	1	95	S	E	NA	-20	NA	46	NA	NA	NA	NA
red-capped plover	Charadrius ruficapillus	75	NA	Charadrius_ruficapillus	Charadriidae	CHARADRIIFORMES	No	NA	7	0	0	4	0	0	Maher et al 2017	333	No	No	1	93	S	E	-37.88333333	-37.88333333	144.7833333	144.7833333	NA	NA	NA	NA
ringed plover	Charadrius hiaticula	70	NA	Charadrius_hiaticula	Charadriidae	CHARADRIIFORMES	No	NA	50	0	0	18	0	0	Wallander et al 2001	525	No	No	1	88	N	E	57.13333333	57.13333333	11.9	12.21	NA	NA	NA	NA
rufous-chested dotterel	Charadrius modestus	72	NA	Charadrius_modestus	Charadriidae	CHARADRIIFORMES	No	NA	14	0	0	8	0	0	Maher et al 2017	333	No	No	1	90	S	W	-52.43333333	-52.43333333	-59.08333333	-59.08333333	NA	NA	NA	NA
semipalmated plover	Charadrius semipalmatus	76	NA	Charadrius_semipalmatus	Charadriidae	CHARADRIIFORMES	No	NA	85	4	4.7	24	1	4.2	Zharikov & Nol (2000)	563	No	No	1	94	N	W	58.75	58.75	-95.06666667	-95.06666667	NA	NA	NA	NA
snowy plover	Charadrius nivosus	73	NA	Charadrius_alexandrinus	Charadriidae	CHARADRIIFORMES	No	NA	201	0	0	93	0	0	Maher et al 2017	333	No	No	1	91	N	W	NA	20	NA	-100	NA	NA	NA	NA
Southern lapwing	Vanellus chilensis	338	NA	Vanellus_chilensis	Charadriidae	CHARADRIIFORMES	No	NA	41	4	9.8	16	3	18.8	Saracura et al 2008	454	No	No	4	492	S	W	-15.76666667	-15.76666667	-47.86666667	-47.86666667	NA	NA	NA	NA
two-banded plover	Charadrius falklandicus	69	NA	Charadrius_falklandicus	Charadriidae	CHARADRIIFORMES	No	NA	15	0	0	6	0	0	Maher et al 2017	333	No	No	1	87	S	W	-52.43333333	-52.43333333	-59.08333333	-59.08333333	NA	NA	NA	NA
white-fronted plover	Charadrius marginatus	71	NA	Charadrius_marginatus	Charadriidae	CHARADRIIFORMES	No	NA	17	0	0	10	0	0	Maher et al 2017	333	No	No	1	89	S	E	-24.05	-24.05	43.73333333	43.73333333	NA	NA	NA	NA
water pipit	Anthus spinoletta	28	NA	Anthus_spinoletta	Motacillidae	PASSERIFORMES	No	NA	1052	55	5.2	258	32	12.4	Reyer et al. (1997)	429	No	No	1	38	N	E	46.78333333	46.78333333	9.85	9.85	NA	NA	4,14	NA
gouldian finch	Erythrura gouldiae	121	NA	Erythrura_gouldiae	Estrildidae	PASSERIFORMES	No	NA	232	20	8.6	57	13	22.8	Bolton et al 2017	50	No	No	1	152	S	E	-15.56666667	-15.56666667	128	128	NA	NA	1	0
long-tailed finch	Poephila acuticauda	255	NA	Poephila_acuticauda	Estrildidae	PASSERIFORMES	No	NA	391	50	12.8	101	26	25.7	van Rooij et al 2016	513	No	No	1	375	S	E	-15.55	-15.55	128	128	NA	NA	2	NA
zebra finch	Taeniopygia guttata	309	NA	Taeniopygia_guttata	Estrildidae	PASSERIFORMES	No	NA	82	2	2.4	25	2	8	Birkhead et al. (1990)	44	No	No	1	455	S	E	-36.15	-36.15	145.4333333	145.4333333	NA	NA	3,4	NA
zebra finch	Taeniopygia guttata	309	NA	Taeniopygia_guttata	Estrildidae	PASSERIFORMES	No	NA	316	5	1.6	80	4	5	Griffith et al 2010	187	No	No	1	454	S	E	-31.08333333	-31.08333333	142.7	142.7	NA	NA	3,4	NA
phainopepla	Phainopepla nitens	231	NA	Phainopepla_nitens	Bombycillidae	PASSERIFORMES	No	NA	48	0	0	25	0	0	Chu et al 2002	87	No	No	1	345	N	W	NA	33.68	NA	-117	NA	NA	1,3,15	0
red bishop	Euplectes orix	125	NA	Euplectes_orix	Ploceidae	PASSERIFORMES	No	NA	115	45	39.1	47	30	63.8	Edler & Friedl 2008	134	No	No	1	156	S	E	-33.43333333	-33.43333333	25.75	25.75	NA	NA	4	NA
red bishop	Euplectes orix	125	NA	Euplectes_orix	Ploceidae	PASSERIFORMES	No	NA	432	76	17.6	187	57	30.5	Friedl & Klump 1999	164	No	No	1	156	S	E	-33.43333333	-33.43333333	25.75	25.75	NA	NA	4	NA
red-billed buffalo weaver	Bubalornis niger	41	NA	Bubalornis_niger	Ploceidae	PASSERIFORMES	No	NA	16	2	12.5	6	3	50	Winterbottom et al 2001	550	No	No	3,4	52	NA	NA	NA	NA	NA	NA	NA	NA	1	NA
red-billed quelea	Quelea quelea	271	NA	Quelea_quelea	Ploceidae	PASSERIFORMES	No	NA	56	12	21.4	37	12	32.4	Dallimer & Jones 2007	104	No	No	1	395	S	E	-21.08333333	-21.08333333	31.91666667	31.91666667	NA	NA	4	NA
sociable weaver	Philetairus socius	238	NA	Philetairus_socius	Passeridae	PASSERIFORMES	No	NA	56	0	0	20	0	0	Covas et al 2006	97	No	No	4	352	S	E	-28.88333333	-28.88333333	24.89	24.89	NA	NA	3	0
white-browed sparrow weaver	Plocepasser mahali	253	NA	Plocepasser_mahali	Passeridae	PASSERIFORMES	No	NA	292	34	11.6	180	25	13.3	Harrison et al (2013)	201	No	No	4	373	S	E	-27.26666667	-27.26666667	22.41666667	22.41666667	NA	NA	2	NA
golden whistlers	Pachycephala pectoralis	208	NA	Pachycephala_pectoralis	Pachycephalidae	PASSERIFORMES	No	NA	130	25	19.2	65	15	23.1	van Dongen & Mulder 2009	511	No	No	1	283	S	E	-37.51666667	-37.51666667	145.5333333	145.5333333	NA	NA	1,8,13	0
Arabian babbler	Turdoides squamiceps	326	NA	Turdoides_squamiceps	Timaliidae	PASSERIFORMES	No	NA	186	0	0	44	0	0	Lundy et al. (1998)	328	No	No	4	478	N	E	30.76666667	30.76666667	35.26666667	35.26666667	NA	NA	1,3,15,12,9	NA
capricorn silvereye	Zosterops lateralis	350	chlorocephalus	Zosterops_lateralis	Zosteropidae	PASSERIFORMES	No	NA	122	0	0	53	0	0	Robertson et al. (2001)	437	No	No	1	507	S	E	-23.43333333	-23.43333333	151.9	151.9	292.662026	42.17870218	1,3,6,8,9	0
pied babbler	Turdoides bicolor	325	NA	Turdoides_bicolor	Timaliidae	PASSERIFORMES	No	NA	145	7	4.8	NA	NA	NA	Nelson-Flower et al 2011	377	No	No	4	477	S	E	-26.96666667	-26.96666667	21.81666667	21.81666667	NA	NA	1,2,3,6	0
Eurasian hoopoe	Upupa epops	335	NA	Upupa_epops	Upupidae	BUCEROTIFORMES	No	NA	254	10	3.9	41	7	17.1	Berthier et al 2012	40	No	No	1	488	N	E	46.33333333	46.33333333	7.666666667	7.666666667	NA	NA	NA	NA
Eurasian hoopoe	Upupa epops	335	NA	Upupa_epops	Upupidae	BUCEROTIFORMES	No	NA	126	9	7.1	36	5	13.9	Martin-Vivaldi et al 2002	342	No	No	1	489	N	W	NA	37	NA	-3	NA	NA	NA	NA
acorn woodpecker	Melanerpes formicivorus	189	NA	Melanerpes_formicivorus	Picidae	PICIFORMES	No	NA	51	0	0	19	0	0	Dickinson et al. (1995)	114	Yes	Yes	4	256	N	W	NA	36.36666667	NA	-121.05	NA	NA	NA	NA
acorn woodpecker	Melanerpes formicivorus	189	NA	Melanerpes_formicivorus	Picidae	PICIFORMES	No	NA	386	0	0	123	0	0	Haydock et al. 2001	209	No	No	4	256	N	W	NA	36.36666667	NA	-121.05	NA	NA	NA	NA
Campo Flicker	Colaptes campestris	88	campestris	Colaptes_campestris	Picidae	PICIFORMES	No	NA	90	1	1.1	33	1	3	Igor et al 2013	236	No	No	4	107	S	W	-15.93333333	-15.93333333	-47.91666667	-47.91666667	NA	NA	NA	NA
Eurasian three-toed woodpecker	Picoides tridactylus	248	NA	Picoides_tridactylus	Picidae	PICIFORMES	No	NA	80	2	2.5	26	2	7.7	Li et al 2009	309	No	No	1	368	N	E	61.18333333	61.18333333	25.1	25.1	NA	NA	NA	NA
Eurasian three-toed woodpecker	Picoides tridactylus	248	NA	Picoides_tridactylus	Picidae	PICIFORMES	No	NA	55	4	7.3	26	4	15.4	Pechacek et al 2006	395	No	No	1	367	N	E	47.53333333	47.53333333	12.93333333	12.93333333	NA	NA	NA	NA
Eurasian wryneck	Jynx torquilla	163	NA	Jynx_torquilla	Picidae	PICIFORMES	No	NA	292	2	0.7	50	1	2	Wink et al 2011	548	No	No	1	225	N	E	51.9	51.9	11	11	NA	NA	NA	NA
great spotted woodpecker	Dendrocopos major	103	NA	Dendrocopos_major	Picidae	PICIFORMES	No	NA	161	0	0	36	0	0	Michalek & Winkler 2001	355	No	No	1	124	N	E	48.21666667	48.21666667	16.26666667	16.26666667	NA	NA	NA	NA
middle spotted woodpecker	Dendrocopos medius	104	NA	Dendrocopos_medius	Picidae	PICIFORMES	No	NA	61	0	0	13	0	0	Michalek & Winkler 2001	355	No	No	1	125	N	E	48.21666667	48.21666667	16.26666667	16.26666667	NA	NA	NA	NA
northern flicker	Colaptes auratus	87	NA	Colaptes_auratus	Picidae	PICIFORMES	No	NA	326	0	0	46	0	0	Wiebe & Kempenaers 2008	545	No	No	1	105	N	W	51.86666667	51.86666667	-122.0333333	-122.0333333	NA	NA	NA	NA
northern flicker	Colaptes auratus	87	NA	Colaptes_auratus	Picidae	PICIFORMES	No	NA	41	1	2.4	7	1	14.3	Wiebe & Kempenaers 2008	545	No	No	2	106	N	W	52.86666667	52.86666667	-123.0333333	-123.0333333	NA	NA	NA	NA
red-cockaded woodpecker	Picoides borealis	247	NA	Picoides_borealis	Picidae	PICIFORMES	No	NA	80	1	1.3	44	1	2.3	Haig et al. (1994)	196	No	No	4	366	N	W	35.51666667	35.51666667	-79.45	-79.45	NA	NA	NA	NA
brown-headed nuthatch	Sitta pusilla	288	NA	Sitta_pusilla	Sittidae	PASSERIFORMES	No	NA	237	66	27.8	59	24	40.7	Han et al 2015	199	No	No	4	422	N	W	30.65	30.65	-84.2	-84.2	NA	NA	8,9	0
European nuthatch	Sitta europaea	287	NA	Sitta_europaea	Sittidae	PASSERIFORMES	No	NA	188	18	9.6	32	12	37.5	Segelbacher et al 2005	465	No	No	1	421	N	E	NA	48.53333333	NA	9.05	NA	NA	1,8	0
banded wren	Thryothorus pleurostictus	318	NA	Thryothorus_pleurostictus	Troglodytidae	PASSERIFORMES	No	NA	156	7	4.5	50	5	10	Cramer et al 2011	98	No	No	1	465	N	W	10.66666667	10.66666667	-85.5	-85.5	NA	NA	6,8	0
bicolored wren	Campylorhynchus griseus	53	NA	Campylorhynchus_griseus	Troglodytidae	PASSERIFORMES	No	NA	222	5	2.3	99	NA	NA	Haydock et al. (1996)	208	No	No	4	66	N	W	8.5	8.5	-67.6	-67.6	NA	NA	6	NA
buff-breasted wrens	Thryothorus leucotis	316	NA	Thryothorus_leucotis	Troglodytidae	PASSERIFORMES	No	NA	53	2	3.8	31	1	3.2	Gill et al 2005	174	No	No	4	463	N	W	10.16666667	10.16666667	-79.7	-79.7	NA	NA	6,8	0
Carolina wren	Thryothorus ludovicianus	317	NA	Thryothorus_ludovicianus	Troglodytidae	PASSERIFORMES	No	NA	84	0	0	23	0	0	Haggerty et al. (2001)	194	No	No	1	464	N	W	34.81666667	34.81666667	-87.63333333	-87.63333333	NA	NA	1,8,9	0
Eurasian wren	Troglodytes troglodytes	323	NA	Troglodytes_troglodytes	Troglodytidae	PASSERIFORMES	No	NA	153	25	16.3	29	11	37.9	Brommer et al 2007	60	No	No	1	475	N	E	53.13333333	53.13333333	6.583333333	6.583333333	NA	NA	1,3,8,9	0
house wren	Troglodytes aedon	322	NA	Troglodytes_aedon	Troglodytidae	PASSERIFORMES	No	NA	1772	290	16.4	361	127	35.2	Bowers et al 2015	54	No	No	1	470	N	W	40.66666667	40.66666667	-88.88333333	-88.88333333	NA	NA	1,3,8,9	0
house wren	Troglodytes aedon	322	NA	Troglodytes_aedon	Troglodytidae	PASSERIFORMES	No	NA	54	1	1.9	9	1	11.1	Brylawski & Whittingham 2004	66	No	No	1	474	N	W	49.38333333	49.38333333	-88.01666667	-88.01666667	NA	NA	1,3,8,9	0
house wren	Troglodytes aedon	322	NA	Troglodytes_aedon	Troglodytidae	PASSERIFORMES	No	NA	857	116	13.5	181	68	37.6	Cramer et al 2013	99	No	No	1	471	N	W	42.51666667	42.51666667	-76.46666667	-76.46666667	NA	NA	1,3,8,9	0
house wren	Troglodytes aedon	322	NA	Troglodytes_aedon	Troglodytidae	PASSERIFORMES	No	NA	1466	244	16.6	283	99	35	Forsman et al 2008	156	Yes	Yes	1	470	N	W	40.66666667	40.66666667	-88.88333333	-88.88333333	NA	NA	1,3,8,9	0
house wren	Troglodytes aedon	322	NA	Troglodytes_aedon	Troglodytidae	PASSERIFORMES	No	NA	284	NA	NA	46	21	45.7	Johnson et al 2002	248	No	No	1	473	N	W	44.68333333	44.68333333	-106.9833333	-106.9833333	NA	NA	1,3,8,9	0
house wren	Troglodytes aedon	322	NA	Troglodytes_aedon	Troglodytidae	PASSERIFORMES	No	NA	316	40	12.7	79	50	63.3	Johnson et al 2009 JAB	249	No	No	1	473	N	W	44.66666667	44.66666667	-105.9333333	-105.9333333	NA	NA	1,3,8,9	0
house wren	Troglodytes aedon	322	NA	Troglodytes_aedon	Troglodytidae	PASSERIFORMES	No	NA	2345	350	14.9	476	174	36.6	Johnson et al 2009 PRSB	250	Yes	Yes	1	470	N	W	40.66666667	40.66666667	-88.88333333	-88.88333333	NA	NA	1,3,8,9	0
house wren	Troglodytes aedon	322	bonariae	Troglodytes_aedon	Troglodytidae	PASSERIFORMES	No	NA	166	26	15.7	40	13	32.5	LaBarbera et al 2010	287	No	No	1	469	S	W	-36.43333333	-36.43333333	-56.41666667	-56.943	NA	NA	1,3,8,9	0
house wren	Troglodytes aedon	322	NA	Troglodytes_aedon	Troglodytidae	PASSERIFORMES	No	NA	377	94	24.9	82	44	53.7	LaBarbera et al 2010	287	No	No	1	471	N	W	42.51666667	42.51666667	-76.46666667	-76.46666667	NA	NA	1,3,8,9	0
house wren	Troglodytes aedon	322	bonariae	Troglodytes_aedon	Troglodytidae	PASSERIFORMES	No	NA	138	21	15.2	34	11	32.4	LaBarbera et al 2012	288	Yes	Yes	1	469	S	W	-36.43333333	-36.43333333	-56.41666667	-56.943	NA	NA	1,3,8,9	0
house wren	Troglodytes aedon	322	NA	Troglodytes_aedon	Troglodytidae	PASSERIFORMES	No	NA	158	28	17.7	30	13	43.3	LaBarbera et al 2012	288	Yes	Yes	1	471	N	W	42.51666667	42.51666667	-76.46666667	-76.46666667	NA	NA	1,3,8,9	0
house wren	Troglodytes aedon	322	NA	Troglodytes_aedon	Troglodytidae	PASSERIFORMES	No	NA	584	59	10.1	NA	NA	NA	Poirier et al 2003	408	Yes	Yes	1	472	N	W	43.38333333	43.38333333	-88.01666667	-88.01666667	NA	NA	1,3,8,9	0
house wren	Troglodytes aedon	322	NA	Troglodytes_aedon	Troglodytidae	PASSERIFORMES	No	NA	584	59	10.1	103	29	28.2	Poirier et al 2004	409	No	No	1	472	N	W	43.38333333	43.38333333	-88.01666667	-88.01666667	NA	NA	1,3,8,9	0
house wren	Troglodytes aedon	322	NA	Troglodytes_aedon	Troglodytidae	PASSERIFORMES	No	NA	790	66	8.4	146	39	26.7	Soukup & Thompson (1997)	475	No	No	1	470	N	W	40.66666667	40.66666667	-88.88333333	-88.88333333	NA	NA	1,3,8,9	0
rufous-and-white wren	Thryothorus rufalbus	319	NA	Thryothorus_rufalbus	Troglodytidae	PASSERIFORMES	No	NA	158	3	1.9	51	3	5.9	Douglas et al 2012	121	No	No	1	466	N	W	10.66666667	10.66666667	-85.5	-85.5	NA	NA	8	0
stripe-backed wren	Campylorhynchus nuchalis	54	NA	Campylorhynchus_nuchalis	Troglodytidae	PASSERIFORMES	No	NA	69	1	1.4	34	1	2.9	Rabenold et al. (1990)	418	No	No	4	67	NA	NA	NA	NA	NA	NA	NA	NA	8,3,6	0
