# Supplementary material for: Extra‐pair paternity in birds
Source: Mol Ecol. 2019 Oct 31;28(22):4864–82. doi: 10.1111/mec.15259 (PMC6899757; doi:10.1111/mec.15259)
Supplement: Supplementary file 8 [file MEC-28-4864-s008.txt]

CommonName	commonname
Scientific	scientific name
SpeciesID	ID species
Subspp	subspecies
TipLabel	tiplabel for phylogenetic tree
BLFamilyLatin	family based on Jetz et al 2012
IOCOrder	order based on Jetz et al 2012
Excluded	excluded studies
Reasonforexclusion	reason for exclusion
Nind	number of individuals sampled
Nepy	number of extra-pair offspring
EPP	% extra-pair paternity
Nbr	number of broods sampled
Nepbr	number of broods with extra pair offspring
EPBr	% broods with extra pair offspring
Reference	reference to study
StudyID	ID study
OverlapInd	whether there was overlap between studies at individual level (%EPP)
OverlapBr	whether there was overlap between studies at individual level (%EPbr)
BrSystem	breeding system: 1 monogamy or polygyny, 2 polyandry (multiple males, single female), 3 polygynandry (multiple males and females), 4 cooperative breeder, 5 no social bond, 6 lekking
PopulationID	ID population
NS	Northern or Southern hemisphere
EW	Eastern or Western hemisphere
DecDegLat	latitude in decimal degrees
DecDegLatApprox	latitude in decimal degrees approximated
DecDegreesLong	longitude in decimal degrees
DecDegLongApprox	longitude in decimal degrees approximated
TempSD	standard deviation in annual temperature
RainCV	coefficient of variation in annual rain
Habitat	habitat type based on Handbook of the birds of the world: 1=woodland, 2=savanna, 3=scattered trees, 4=grassland, 5=cliffs, 6=scrub, 7=extensive undergrowth, 8=forest, 9= hedgerows, agricultural, gardens, vineyards etc., 10= heaths and moorland, 11=reed bed, 12=marshes, saltmarsh, 13=rainforest, 14=mountain steppes, 15=desert
forest_reed	nesting vegetation type: 0=forest type, 1=reed type
