# Supplementary material for: Extra‐pair paternity in birds
Source: Mol Ecol. 2019 Oct 31;28(22):4864–82. doi: 10.1111/mec.15259 (PMC6899757; doi:10.1111/mec.15259)
Supplement: Supplementary file 9 [file MEC-28-4864-s009.txt]

---
title: "Supplementary R script for Extra-pair paternity in birds by Lyanne Brouwer & Simon C. Griffith"

---
 

```{r}
dfa<-read.delim("enter file path here", sep="\t", header=T,na.strings="NA")

library(lme4)
library(MCMCglmm)
library(phangorn)
library(ape)
library(MuMIn)
library(rptR)
library(plyr)
library(dplyr)
```


#Selecting and subsetting datasets
```{r}
#add record no.
dfa$ID <- seq.int(nrow(dfa))

#calculate no. WPO
dfa$Nwpy<-dfa$Nind-dfa$Nepy

#data EPP socially monogamous species
df<-subset(dfa, dfa$EPP!="NA")
df<-subset(df, df$Excluded=="No")
df<-subset(df, df$OverlapInd=="No")
df<-subset(df, df$BrSystem=="1")
df$Nwpy<-df$Nind-df$Nepy

#data EPP all breeding systems
dfall<-subset(dfa, dfa$EPP!="NA")
dfall<-subset(dfall, dfall$Excluded=="No")
dfall<-subset(dfall, dfall$OverlapInd=="No")

#data studies that only report EPbrood level
dfbr<-subset(dfa, is.na(dfa$EPP) & dfa$EPBr!="NA")
dfbr<-subset(dfbr, dfbr$Excluded=="No")
dfbr<-subset(dfbr, dfbr$OverlapBr=="No")

#data EPP or EPbroods all breeding systems
dfcombi<-rbind.fill(dfall,dfbr)

#data EPP socially monogamous species without missing latitude, life history and climate data or sampled over large geographic area (i.e. no accurate coordinates)
dfcomp<-subset(df, df$DecDegLatApprox!="NA" & df$Genlength!="NA" & df$MaxDispersal_perYear!="NA" & df$Coloniality!="NA") # 3 studies with missing geographic info, 2 studies with missing LH info excluded (see Suppl Info)
dfcomp$AbsLat<-ifelse(dfcomp$NS=="S", -1*(dfcomp$DecDegLatApprox), dfcomp$DecDegLatApprox)
dfcomp<-subset(dfcomp, dfcomp$StudyID!="235" & dfcomp$StudyID!="275" & dfcomp$StudyID!="360"& dfcomp$StudyID!="306" & dfcomp$StudyID!="34")# studies sampled over large geographic range or with missing climate data (see suppl info)
dfcomp$Nwpy<-dfcomp$Nind-dfcomp$Nepy


#Calculate average EPP per species for socially monogamous species
df1=aggregate(Nind ~ SpeciesID+IOCOrder+BLFamilyLatin+Scientific+TipLabel, data=df, sum, na.rm=TRUE, na.action = na.pass)
df2=aggregate(Nepy ~ SpeciesID, data=df, sum, na.rm=TRUE, na.action = na.pass)
dfspp <- merge(x = df2, y = df1, by = "SpeciesID")
dfspp$EPP<-(dfspp$Nepy/dfspp$Nind)*100
dfspp$Nwpy<-dfspp$Nind-dfspp$Nepy

#Calculate average EPbr per species for socially monogamous species
dfb<-subset(dfa, dfa$EPBr!="NA")
dfb<-subset(dfb, dfb$Excluded=="No")
dfb<-subset(dfb, dfb$OverlapBr=="No")
dfb<-subset(dfb, dfb$BrSystem=="1")
df4=aggregate(Nbr ~ SpeciesID+IOCOrder+BLFamilyLatin+Scientific+TipLabel, data=dfb, sum, na.rm=TRUE, na.action = na.pass)
df5=aggregate(Nepbr ~ SpeciesID, data=dfb, sum, na.rm=TRUE, na.action = na.pass)
dfbrsm <- merge(x = df5, y = df4, by = "SpeciesID")
dfbrsm$EPBr<-(dfbrsm$Nepbr/dfbrsm$Nbr)*100

#Calculate average EPP per species socially monogamous species & cooperative breeders
dfc<-subset(dfa, dfa$EPP!="NA")
dfc<-subset(dfc, dfc$Excluded=="No")
dfc<-subset(dfc, dfc$OverlapInd=="No")
dfc<-subset(dfc, dfc$BrSystem=="1"| dfc$BrSystem=="4"| dfc$BrSystem=="1,4"| dfc$BrSystem=="2,4"| dfc$BrSystem=="3,4")
dfc1=aggregate(Nind ~ SpeciesID+IOCOrder+BLFamilyLatin+BrSystem, data=dfc, sum, na.rm=TRUE, na.action = na.pass)
dfc2=aggregate(Nepy ~ SpeciesID, data=dfc, sum, na.rm=TRUE, na.action = na.pass)
dfcm <- merge(x = dfc2, y = dfc1, by = "SpeciesID")
dfcm$EPP<-(dfcm$Nepy/dfcm$Nind)*100

#Calculate average EPP per species for socially monogamous passerines
df1=aggregate(Nind ~ SpeciesID+IOCOrder+BLFamilyLatin+Scientific+TipLabel+forest_reed, data=df, sum, na.rm=TRUE, na.action = na.pass)
df2=aggregate(Nepy ~ SpeciesID, data=df, sum, na.rm=TRUE, na.action = na.pass)
dfreed <- merge(x = df2, y = df1, by = "SpeciesID")
dfreed$EPP<-(dfreed$Nepy/dfreed$Nind)*100

```


#Summary statistics

1.dataset
```{r}
n_distinct(dfa$StudyID)#577 publications
n_distinct(dfcombi$StudyID)#484 publications after rules of exclusion
length((dfcombi$StudyID))#539 records EPP after rules of exclusion
length((dfbr$StudyID))#38 records EP brood after rules of exclusion
n_distinct(dfall$BLFamilyLatin)#85 families sampled
n_distinct(dfcombi$SpeciesID)#342 species sampled
```

2. socially monogamous species
```{r}
n_distinct((df$StudyID))#371 publications
n_distinct((df$PopulationID))#386 populations
n_distinct((df$Species))#255 species

a<-n_distinct(which(dfspp$EPP==0))
b<-n_distinct((dfspp$Species))
c<-a/b
1-c #76% of spp EPP>0

a<-n_distinct(which(dfbr$EPBr<5))
b<-n_distinct((dfbr$SpeciesID))
c<-(a)/(b)
c#30% spp EPbr<5

a<-subset(df, df$EPP>0)
avg<-mean(a$Nepy/a$Nind) #19% EPP for spp where EPP has been found
a2<-subset(a, a$Nepbr!="NA")
avg2<-mean(a2$Nepbr/a2$Nbr)#in 33% of broods

```

#Compare cooperative breeders vs socially monogamous

```{r}
dfcm$BrSystem2<-ifelse(dfcm$BrSystem=="1","sm","coop")
dfcm$EPlevel<-ifelse(dfcm$EPP>30,"high","low")
prop.test(table(dfcm$BrSystem2,dfcm$EPlevel),correct=FALSE)
```


#Geography
```{r}
dfg<-subset(dfcombi, dfcombi$DecDegLongApprox!="NA")
dfna<-subset(dfg, dfg$DecDegLatApprox>=20 & dfg$DecDegLatApprox<=70 & dfg$DecDegLongApprox>=-150 & dfg$DecDegLongApprox<=-60)#all studies north-america 
dfeur<-subset(dfg, dfg$DecDegLatApprox>=35 & dfg$DecDegLatApprox<=70 &dfg$DecDegLongApprox>=-10 & dfg$DecDegLongApprox<=30)#all studies from europe
prop<-(length(dfna$StudyID)+length(dfeur$StudyID))/length(dfcombi$StudyID)#63% studies from Europe or N. America

dfsa<-subset(dfg, dfg$DecDegLatApprox>=-60 & dfg$DecDegLatApprox<=0 & dfg$DecDegLongApprox>=-80 & dfg$DecDegLongApprox<=-40)#all studies south-america
dfaf<-subset(dfg, dfg$DecDegLatApprox>=-30 & dfg$DecDegLatApprox<=30 & dfg$DecDegLongApprox>=-20 & dfg$DecDegLongApprox<=40)#all studies africa
prop<-(length(dfsa$StudyID)+length(dfaf$StudyID))/length(dfcombi$StudyID)#7% studies from s. america or africa


dft<-subset(df,df$IOCOrder!="SULIFORMES" & df$IOCOrder!="SPHENISCIFORMES" & df$IOCOrder!="PROCELLARIIFORMES" & df$IOCOrder!="PELECANIFORMES" & df$IOCOrder!="CHARADRIIFORMES" & df$IOCOrder!="ANSERIFORMES")#exclude non-terrestrial birds

dftna<-subset(dft, dft$DecDegLatApprox>=20 & dft$DecDegLatApprox<=70 & dft$DecDegLongApprox>=-150 & dft$DecDegLongApprox<=-60)#studies north-america 

dfteur<-subset(dft, dft$DecDegLatApprox>=35 & dft$DecDegLatApprox<=70 &dft$DecDegLongApprox>=-10 & dft$DecDegLongApprox<=30)#studies from europe

dftsa<-subset(dft, dft$DecDegLatApprox>=-60 & dft$DecDegLatApprox<=0 & dft$DecDegLongApprox>=-80 & dft$DecDegLongApprox<=-40)#studies south-america

dftaf<-subset(dft, dft$DecDegLatApprox>=-30 & dft$DecDegLatApprox<=30 & dft$DecDegLongApprox>=-20 & dft$DecDegLongApprox<=40)#studies africa

dftau<-subset(dft, dft$DecDegLatApprox>=-45 & dft$DecDegLatApprox<=0 & dft$DecDegLongApprox>=100 & dft$DecDegLongApprox<=180)#studies australasia

df11=aggregate(Nind ~ SpeciesID+IOCOrder+BLFamilyLatin+Scientific, data=dftna, sum, na.rm=TRUE, na.action = na.pass) #replace dataframe for other continents

df12=aggregate(Nepy ~ SpeciesID, data=dftna, sum, na.rm=TRUE, na.action = na.pass)#replace dataframe for other continents

a <- merge(x = df12, y = df11, by = "SpeciesID")
avg<-mean((a$Nepy/a$Nind)*100)

```

#Model 1 Proportion of variance EPP explained at the level of family or order in socially monogamous species
```{r}
model1<-glmer(cbind(Nepy,Nwpy)~(1|IOCOrder/BLFamilyLatin), data=dfspp, family=binomial)
Totalvar<-VarCorr(model1)$IOCOrder[1]+VarCorr(model1)$BLFamilyLatin[1]+ pi^2/3
FamilyOrdervar<-(VarCorr(model1)$BLFamilyLatin[1]+VarCorr(model1)$IOCOrder[1])/Totalvar
```


#Model 2 & 3 Repeatability
```{r}
dfr<-as.data.frame(dfcombi %>% group_by(SpeciesID) %>% filter(n() > 1))#select data from species sampled EPP/EP br more than once
prop<-1-(n_distinct((dfr$SpeciesID))/n_distinct((dfcombi$SpeciesID)))#77% species sampled only once

model2<- rpt(cbind(Nepy,Nwpy) ~ (1|SpeciesID)+(1|PopulationID), grname = c( "SpeciesID", "PopulationID"), data = dfall, datatype = "Proportion", nboot =1000, npermut = 0, parallel = TRUE)
print(model2)#repeatability EPP of all studies


#calculate variance for spp sampled in multiple populations
a<-subset(dfall,dfall$Nind>49)#select studies with N>49
b<-as.data.frame(a%>% group_by(SpeciesID) %>% filter(n() > 1))#select data from species sampled EPP more than once
c<-as.data.frame(b %>% group_by(SpeciesID) %>% mutate(count = n_distinct(PopulationID)))
d<-subset(c, c$count>1)

model3<-glmer(cbind(Nepy,Nwpy)~(1|SpeciesID)+(1|PopulationID)+(1|ID), data=d, family=binomial)
Species<-VarCorr(model3)$SpeciesID[1]
pop<-VarCorr(model3)$PopulationID[1]
ID<-VarCorr(model3)$ID[1]
(pop+ID)/(Species+pop+ID)#24% of the variation among the 49 species that have been sampled in multiple populations could be attributed to variation at population level
ID/(pop+ID)#87% of variation at population level due to within population
```

#Model 4 nest vegetation type
```{r}
dfbirdtree=aggregate(Nind ~ TipLabel, data=dfreed, sum, na.rm=TRUE, na.action = na.pass)#create file to download species tree from www.birdtree.org
tree<-read.nexus("enter file path here")
dfreed$Animal<-dfreed$TipLabel
#Make tree ultrametric, run this code (see http://blog.phytools.org/2017/03/forceultrametric-method-for-ultrametric.html): 
force.ultrametric<-function(tree,method=c("nnls","extend")){
    method<-method[1]
    if(method=="nnls") tree<-nnls.tree(cophenetic(tree),tree,
        rooted=TRUE,trace=0)
    else if(method=="extend"){
        h<-diag(vcv(tree))
        d<-max(h)-h
        ii<-sapply(1:Ntip(tree),function(x,y) which(y==x),
              y=tree$edge[,2])
        tree$edge.length[ii]<-tree$edge.length[ii]+d
    } else 
        cat("method not recognized: returning input tree\n\n")
    tree
}

tree2<-force.ultrametric(tree[[1]]) #select a single tree from the file
is.ultrametric(tree2)
Ainv2<-inverseA(tree2, scale=TRUE)$Ainv

prior<- list(R = list (V = 1,nu = 0.002),G = list (G1 = list( V = 1, nu = 0.002), G2=list(V=1, nu=0.002)))#uninformative prior
priorG<-list(R = list (V = 1,nu = 0.002),G = list (G1 = list(V = 1, nu = 1, alpha.mu=0, alpha.V=25^2), G2=list(V = 1, nu = 1, alpha.mu=0, alpha.V=25^2)))#Parameter-expanded prior

m1=MCMCglmm((cbind(Nepy,Nwpy)~forest_reed), random= ~Animal+SpeciesID, ginverse=list(Animal= Ainv2), family="multinomial2", data=dfreed, nitt=3000000,burnin=1500, thin=1000, prior=priorG)
plot(m1$Sol)	#fixed effects well mixed
plot(log(m1$VCV))	#species and units close to 0
autocorr(m1$VCV) # correlation between successive samples < 0.1 for all components
autocorr(m1$Sol) # correlation between successive samples < 0.1 for all components
summary(m1)#no association EPP with nest veg type

#account for uncertainty in phylogeny:
m.res=MCMCglmm((cbind(Nepy,Nwpy)~forest_reed), random= ~Animal+SpeciesID, ginverse=list(Animal= Ainv2), family="multinomial2", data=dfreed, nitt=1700,burnin=0, thin=1, prior=priorG)
m0=m.res #setting the name of the output file (ie results will be stored in m.res)
NITT<-10000
BURNIN<-9999
NSAVED<-NITT-BURNIN

for(i in 1:2000){
  umtree<-force.ultrametric(tree[[i]])
  Ainv<-inverseA(umtree, scale=TRUE)$Ainv
  start <- list(Liab = m0$Liab[1,], R = m0$VCV[1,3], G = list(G1=m0$VCV[1,1], G2=m0$VCV[1,2])) #the starting values used come from the model that we first run, making convergence faster
  
m0=MCMCglmm((cbind(Nepy,Nwpy)~forest_reed), random= ~Animal+SpeciesID,
                  ginverse=list(Animal= Ainv), family="multinomial2", data=dfreed, nitt=NITT,burnin=BURNIN, start=start, thin=1, prior=priorG)  

#this sets the burnin, in this case the first 300 trees
if(i>300){ 
    m.res$VCV[i-300,]<-m0$VCV[1,]
    m.res$Sol[i-300,]<-m0$Sol[1,]
    m.res$Liab[i-300,]<-m0$Liab[1,]
  }
}
posterior.mode(m.res$Sol)		# intercept = -0.18
HPDinterval(m.res$Sol)			# intercept CI = -1.06 to 0.65 
```

#Model 5 testing role of latitude, life history, climate
```{r}
#code for within subject centring (van de Pol & Wright 2009, http://dx.doi.org/10.1016/j.anbehav.2008.11.006)
WGdev <- function(covar, groupvar) {
    a            <- unique(factor(groupvar))
    groups       <- length(a)
    temp         <- rep(NA, groups)
    observations <- length(covar)
    groupmean    <- rep(NA, observations)
    groupdev     <- rep(NA, observations)
    
    for (i in 1:groups){
      b       <- which(groupvar == a[i])
      temp[i] <- mean(covar[b], na.rm=TRUE)
    }
    for (j in 1:observations){
      c            <- which(a == groupvar[j])
      groupmean[j] <- temp[c]
      groupdev[j]  <- covar[j] - groupmean[j]
    }
    return(groupdev)
  }
  WGmean <- function(covar, groupvar){
    a            <- unique(factor(groupvar))
    groups       <- length(a)
    observations <- length(covar)
    temp         <- rep(NA, groups)
    groupmean    <- rep(NA, observations)
    groupdev     <- rep(NA, observations)
    
    for (i in 1:groups){
      b       <- which(groupvar == a[i])
      temp[i] <- mean(covar[b], na.rm=TRUE)
    }
    for (j in 1:observations){
      c            <- which(a == groupvar[j])
      groupmean[j] <- temp[c]
      groupdev[j]  <- covar[j] - groupmean[j]
    }
    return(groupmean)
  }
dfcomp$mAbsLat<-WGmean(dfcomp$AbsLat, dfcomp$SpeciesID) #mean latitude per species
dfcomp$wgAbsLat<-WGdev(dfcomp$AbsLat, dfcomp$SpeciesID) #within species deviation of mean 

#download climatic data from www.worldclim.org
library(rgdal)
library(raster)
bio4 <- raster("enter file path here//bio4_v2.tif")#BIO4 = Temperature Seasonality (standard deviation *100)
bio15 <- raster("enter file path here//bio15_v2.tif")#bio15 seasonality rain
dataType(bio4) <- "INT2S"
dataType(bio15) <- "INT2S"
samples<-data.frame(dfcomp$DecDegLongApprox,dfcomp$DecDegLatApprox)
temp.data <- samples #create temporary df
temp.data$bio4<- raster::extract(bio4, samples) #link climate var to coordinates
temp.data$bio15 <- raster::extract(bio15, samples) #link climate var to coordinates
dfcomp$bio4<-temp.data$bio4 #add new clim var to old df
dfcomp$bio15<-temp.data$bio15 #add new clim var to old df
dfcomp$temp<-ifelse(is.na(dfcomp$bio4), dfcomp$TempSD, dfcomp$bio4)#for 18 studies data extracted from othe sources (see suppl info)
dfcomp$rain<-ifelse(is.na(dfcomp$bio15), dfcomp$RainCV, dfcomp$bio15)#for 18 studies data extracted from othe sources (see suppl info)


treelat=aggregate(Nind ~ Birdtree_names, data=dfcomp, sum, na.rm=TRUE, na.action = na.pass) #create file to download species tree from www.birdtree.org
tree<-read.nexus("enter file path here")
tree2<-force.ultrametric(tree[[1]]) #select a single tree from the file
is.ultrametric(tree2)
Ainv2<-inverseA(tree2, scale=TRUE)$Ainv
prior<- list(R = list (V = 1,nu = 0.002),G = list (G1 = list( V = 1, nu = 0.002), G2=list(V=1, nu=0.002),G3=list(V=1, nu=0.002)))
priorG<-list(R = list (V = 1,nu = 0.002),G = list (G1 = list(V = 1, nu = 1, alpha.mu=0, alpha.V=25^2), G2=list(V = 1, nu = 1, alpha.mu=0, alpha.V=25^2), G3=list(V = 1, nu = 1, alpha.mu=0, alpha.V=25^2)))
dfcomp$Animal<-dfcomp$TipLabel

m1=MCMCglmm((cbind(Nepy,Nwpy)~scale(wgAbsLat)*Coloniality+scale(mAbsLat)*(Coloniality)+scale(rain)+Migrant_BL+scale(temp)+scale(MaxDispersal_perYear)+scale(Genlength)), random= ~Animal+SpeciesID+PopulationID, ginverse=list(Animal= Ainv2), family="multinomial2", data=dfcomp, nitt=2000000,burnin=1500, thin=1000, prior=priorG)

summary(m1)
plot(m1$Sol)	#fixed effects well mixed
plot(log(m1$VCV))	#population close to 0
autocorr(m1$VCV) # correlation between successive samples < 0.1 for all components
autocorr(m1$Sol) # correlation between successive samples < 0.1 for all components

#account for variation in phylogeny
m.res=MCMCglmm((cbind(Nepy,Nwpy)~scale(wgAbsLat)*Coloniality+scale(mAbsLat)*(Coloniality)+scale(rain)+Migrant_BL+scale(temp)+scale(MaxDispersal_perYear)+scale(Genlength)), random= ~Animal+SpeciesID+PopulationID, ginverse=list(Animal= Ainv2), family="multinomial2", data=dfcomp, nitt=1700,burnin=0, thin=1, prior=prior)
m0=m.res #setting the name of the output file (ie results will be stored in m.res)
NITT<-10000
BURNIN<-9999
NSAVED<-NITT-BURNIN

for(i in 1:2000){
  umtree<-force.ultrametric(tree[[i]])
  Ainv<-inverseA(umtree, scale=TRUE)$Ainv
  start <- list(Liab = m0$Liab[1,], R = m0$VCV[1,4], G = list(G1=m0$VCV[1,1], G2=m0$VCV[1,2], G3=m0$VCV[1,3])) ### the starting values used come from the model that we first run, making convergence faster

  m0=MCMCglmm((cbind(Nepy,Nwpy)~scale(wgAbsLat)*Coloniality+scale(mAbsLat)*(Coloniality)+scale(rain)+Migrant_BL+scale(temp)+scale(MaxDispersal_perYear)+scale(Genlength)), random= ~Animal+SpeciesID+PopulationID, ginverse=list(Animal= Ainv2), family="multinomial2", data=dfcomp, nitt=NITT,burnin=BURNIN, start=start, thin=1, prior=prior)

if(i>300){ 
    m.res$VCV[i-300,]<-m0$VCV[1,]
    m.res$Sol[i-300,]<-m0$Sol[1,]
    
    m.res$Liab[i-300,]<-m0$Liab[1,]
  }
}
summary(m.res)
```


#Model 6 testing role latitude within species
```{r}

k<-as.data.frame(df %>% group_by(SpeciesID) %>% filter(n() >9 ))#select spp for which at least 10 estimatess of EPP 
l<-as.data.frame(k %>% group_by(SpeciesID) %>% mutate(count = n_distinct(PopulationID)))
m<-subset(l, l$count>9)# select spp for which at least 10 different populations have been sampled: blue tit, barn swallow, great tit and pied flycatcher

bluetit<-subset(df, df$SpeciesID=="215")
barnsw<-subset(df, df$SpeciesID=="154")
greattit<-subset(df, df$SpeciesID=="217")
flycatcher<-subset(df, df$SpeciesID=="133")

#test latitude for each spp separately, single estimates per pop for blue tit, great tit, barn swallow so GLM
m6<-glm(cbind(Nepy,Nwpy)~DecDegLatApprox, data=barnsw, family=binomial)#change dataset for other spp
summary(m1)
m06<-glm(cbind(Nepy,Nwpy)~1, data=barnsw, family=binomial) #change dataset for other spp

anova(m6,m06, test="Chisq")

#calc avg epp for 2 populations flycatcher that have been sampled more than once
pf2=aggregate(Nind ~ PopulationID, data=flycatcher, sum, na.rm=TRUE, na.action = na.pass)
pf3=aggregate(Nepy ~PopulationID+DecDegLatApprox, data=flycatcher, sum, na.rm=TRUE, na.action = na.pass)
pf4 <- merge(x = pf2, y = pf3, by = "PopulationID")
m6b<-glm(cbind(Nepy,Nwpy)~DecDegLatApprox, data=pf4, family=binomial)
summary(m6b)
m06b<-glm(cbind(Nepy,Nwpy)~1, data=pf4, family=binomial)
anova(m6b,m06b,test="Chisq")
```
